# Supplementary material for: Integrative ChIP-seq/Microarray Analysis Identifies a CTNNB1 Target Signature Enriched in Intestinal Stem Cells and Colon Cancer
Source: PLoS One. 2014 Mar 20;9(3):e92317. doi: 10.1371/journal.pone.0092317 (PMC3961325; doi:10.1371/journal.pone.0092317)
Supplement: Table S2 — GO terms enriched in DAVID analysis. (XLS) [file pone.0092317.s002.xls]

## Sheet: Sheet1
Table S2. GO terms enriched in DAVID analysis.
Annotation Cluster 1	Enrichment Score: 3.1887421212436142
Category	Term	Count	%	p value	Genes	List Total	Pop Hits	Pop Total	Fold Enrichment	Bonferroni	Benjamini	FDR
GOTERM_BP_FAT	GO:0048598~embryonic morphogenesis	10	0.745156	0.000256928	DLX2, LMBR1, MSX1, FGF9, CRABP2, TDGF1, LEF1, BMP7, PROX1, GLI3	94	307	13528	4.68778	0.269861	0.0309626	0.415579
GOTERM_BP_FAT	GO:0035113~embryonic appendage morphogenesis	6	0.447094	0.000326466	LMBR1, MSX1, FGF9, CRABP2, LEF1, GLI3	94	87	13528	9.92517	0.329452	0.0327565	0.527777
GOTERM_BP_FAT	GO:0030326~embryonic limb morphogenesis	6	0.447094	0.000326466	LMBR1, MSX1, FGF9, CRABP2, LEF1, GLI3	94	87	13528	9.92517	0.329452	0.0327565	0.527777
GOTERM_BP_FAT	GO:0035108~limb morphogenesis	6	0.447094	0.000592363	LMBR1, MSX1, FGF9, CRABP2, LEF1, GLI3	94	99	13528	8.72211	0.515805	0.0472008	0.955702
GOTERM_BP_FAT	GO:0035107~appendage morphogenesis	6	0.447094	0.000592363	LMBR1, MSX1, FGF9, CRABP2, LEF1, GLI3	94	99	13528	8.72211	0.515805	0.0472008	0.955702
GOTERM_BP_FAT	GO:0060173~limb development	6	0.447094	0.000709579	LMBR1, MSX1, FGF9, CRABP2, LEF1, GLI3	94	103	13528	8.38339	0.580559	0.0471221	1.1438
GOTERM_BP_FAT	GO:0048736~appendage development	6	0.447094	0.000709579	LMBR1, MSX1, FGF9, CRABP2, LEF1, GLI3	94	103	13528	8.38339	0.580559	0.0471221	1.1438
GOTERM_BP_FAT	GO:0043009~chordate embryonic development	9	0.670641	0.00197749	DLX2, MSX1, CDX2, FGF9, TDGF1, LEF1, AXIN2, PROX1, GLI3	94	331	13528	3.91309	0.911331	0.0889764	3.15709
GOTERM_BP_FAT	GO:0009792~embryonic development ending in birth or egg hatching	9	0.670641	0.0020919	DLX2, MSX1, CDX2, FGF9, TDGF1, LEF1, AXIN2, PROX1, GLI3	94	334	13528	3.87795	0.92294	0.0905653	3.33685
Annotation Cluster 2	Enrichment Score: 2.4370863562048206
Category	Term	Count	%	p value	Genes	List Total	Pop Hits	Pop Total	Fold Enrichment	Bonferroni	Benjamini	FDR
GOTERM_BP_FAT	GO:0060341~regulation of cellular localization	10	0.745156	5.09335e-05	NUDT4, TNNC1, PKIG, EDAR, ARFIP1, KRT20, GLI3, CHRNA3, IL10, SYK	94	248	13528	5.80302	0.0604406	0.020567	0.0825136
GOTERM_BP_FAT	GO:0032386~regulation of intracellular transport	6	0.447094	0.000125412	NUDT4, TNNC1, PKIG, EDAR, GLI3, IL10	94	71	13528	12.1618	0.142311	0.0252611	0.203055
GOTERM_BP_FAT	GO:0046822~regulation of nucleocytoplasmic transport	5	0.372578	0.000668656	NUDT4, PKIG, EDAR, GLI3, IL10	94	58	13528	12.4065	0.558999	0.047018	1.07817
GOTERM_BP_FAT	GO:0051223~regulation of protein transport	6	0.447094	0.00112157	PKIG, EDAR, ARFIP1, KRT20, GLI3, IL10	94	114	13528	7.57447	0.746798	0.0605258	1.80225
GOTERM_BP_FAT	GO:0070201~regulation of establishment of protein localization	6	0.447094	0.0014627	PKIG, EDAR, ARFIP1, KRT20, GLI3, IL10	94	121	13528	7.13628	0.833315	0.0719337	2.34434
GOTERM_BP_FAT	GO:0032880~regulation of protein localization	6	0.447094	0.00260336	PKIG, EDAR, ARFIP1, KRT20, GLI3, IL10	94	138	13528	6.25717	0.958856	0.0978052	4.13665
GOTERM_BP_FAT	GO:0042306~regulation of protein import into nucleus	4	0.298063	0.00339736	PKIG, EDAR, GLI3, IL10	94	44	13528	13.0832	0.984477	0.118584	5.36597
GOTERM_BP_FAT	GO:0033157~regulation of intracellular protein transport	4	0.298063	0.00574799	PKIG, EDAR, GLI3, IL10	94	53	13528	10.8615	0.999138	0.161714	8.91925
GOTERM_BP_FAT	GO:0051046~regulation of secretion	5	0.372578	0.0504901	ARFIP1, KRT20, CHRNA3, IL10, SYK	94	202	13528	3.56225	1	0.483442	56.8138
GOTERM_BP_FAT	GO:0050708~regulation of protein secretion	3	0.223547	0.060304	ARFIP1, KRT20, IL10	94	58	13528	7.44387	1	0.509097	63.5062
GOTERM_BP_FAT	GO:0051050~positive regulation of transport	5	0.372578	0.0676158	FGF19, EDAR, GLI3, IL10, SYK	94	223	13528	3.22679	1	0.52228	67.8457
GOTERM_BP_FAT	GO:0051222~positive regulation of protein transport	3	0.223547	0.0775618	EDAR, GLI3, IL10	94	67	13528	6.44395	1	0.535151	72.9756
Annotation Cluster 3	Enrichment Score: 2.3310650125171066
Category	Term	Count	%	p value	Genes	List Total	Pop Hits	Pop Total	Fold Enrichment	Bonferroni	Benjamini	FDR
SP_PIR_KEYWORDS	wnt signaling pathway	7	0.52161	0.000314419	NKD1, TNIK, NKD2, LEF1, WNT11, AXIN2, WNT6	145	122	19235	7.61136	0.0541403	0.0541403	0.385514
KEGG_PATHWAY	hsa05217:Basal cell carcinoma	5	0.372578	0.00120663	LEF1, WNT11, AXIN2, WNT6, GLI3	45	55	5085	10.2727	0.0777078	0.0396396	1.23067
GOTERM_BP_FAT	GO:0016055~Wnt receptor signaling pathway	6	0.447094	0.00221733	NKD1, NKD2, LEF1, WNT11, AXIN2, WNT6	94	133	13528	6.4924	0.933929	0.0924772	3.53357
KEGG_PATHWAY	hsa05200:Pathways in cancer	9	0.670641	0.00630264	FGF19, FGF9, LEF1, FASLG, WNT11, AXIN2, WNT6, GLI3, FGF3	45	328	5085	3.10061	0.345323	0.131688	6.27885
KEGG_PATHWAY	hsa04310:Wnt signaling pathway	6	0.447094	0.00922761	NKD1, NKD2, LEF1, WNT11, AXIN2, WNT6	45	151	5085	4.49007	0.462658	0.143825	9.07003
KEGG_PATHWAY	hsa04916:Melanogenesis	3	0.223547	0.210904	LEF1, WNT11, WNT6	45	99	5085	3.42424	1	0.763719	91.1908
Annotation Cluster 4	Enrichment Score: 2.246308761842054
Category	Term	Count	%	p value	Genes	List Total	Pop Hits	Pop Total	Fold Enrichment	Bonferroni	Benjamini	FDR
UP_SEQ_FEATURE	lipid moiety-binding region:N-myristoyl glycine	6	0.447094	0.00172177	NKD1, NKD2, FYN, PCMTD2, KIAA1274, NELF	145	114	19113	6.93757	0.564216	0.241847	2.43854
SP_PIR_KEYWORDS	myristate	6	0.447094	0.00202257	NKD1, NKD2, FYN, PCMTD2, KIAA1274, NELF	145	119	19235	6.6885	0.301177	0.164043	2.45615
SP_PIR_KEYWORDS	lipoprotein	10	0.745156	0.0523835	NKD1, NKD2, FYN, TDGF1, PCMTD2, RASL10B, KIAA1274, EFNA4, PAG1, NELF	145	642	19235	2.06628	0.999927	0.519333	48.3607
Annotation Cluster 5	Enrichment Score: 2.204779690848936
Category	Term	Count	%	p value	Genes	List Total	Pop Hits	Pop Total	Fold Enrichment	Bonferroni	Benjamini	FDR
KEGG_PATHWAY	hsa04060:Cytokine-cytokine receptor interaction	11	0.819672	5.8062e-05	TNFRSF11B, TNFRSF1B, CXCL14, CXCR4, IL10RA, CXCR6, FASLG, TNFRSF19, EDAR, BMP7, IL10	45	262	5085	4.74427	0.00388271	0.00388271	0.0595341
UP_SEQ_FEATURE	repeat:TNFR-Cys 3	4	0.298063	0.000664111	TNFRSF11B, TNFRSF1B, TNFRSF19, EDAR	145	23	19113	22.9241	0.274002	0.274002	0.947218
UP_SEQ_FEATURE	repeat:TNFR-Cys 2	4	0.298063	0.000853028	TNFRSF11B, TNFRSF1B, TNFRSF19, EDAR	145	25	19113	21.0902	0.337235	0.185896	1.21514
UP_SEQ_FEATURE	repeat:TNFR-Cys 1	4	0.298063	0.000853028	TNFRSF11B, TNFRSF1B, TNFRSF19, EDAR	145	25	19113	21.0902	0.337235	0.185896	1.21514
INTERPRO	IPR001368:TNFR/CD27/30/40/95 cysteine-rich region	4	0.298063	0.002135	TNFRSF11B, TNFRSF1B, TNFRSF19, EDAR	131	33	16659	15.4143	0.420162	0.420162	2.74675
SMART	SM00208:TNFR	4	0.298063	0.00256772	TNFRSF11B, TNFRSF1B, TNFRSF19, EDAR	77	33	9079	14.292	0.156072	0.156072	2.59447
GOTERM_BP_FAT	GO:0008219~cell death	10	0.745156	0.0585451	HYAL1, TNFRSF11B, TNFRSF1B, CXCR4, RTKN, FASLG, TNFRSF19, EDAR, KRT20, AXIN2	94	719	13528	2.0016	1	0.501737	62.3833
GOTERM_BP_FAT	GO:0016265~death	10	0.745156	0.0606347	HYAL1, TNFRSF11B, TNFRSF1B, CXCR4, RTKN, FASLG, TNFRSF19, EDAR, KRT20, AXIN2	94	724	13528	1.98777	1	0.504608	63.7138
SP_PIR_KEYWORDS	Apoptosis	7	0.52161	0.0670839	TNFRSF11B, TNFRSF1B, RTKN, FASLG, TNFRSF19, EDAR, KRT20	145	381	19235	2.43723	0.999995	0.559301	57.3834
GOTERM_BP_FAT	GO:0006915~apoptosis	8	0.596125	0.120116	TNFRSF11B, TNFRSF1B, CXCR4, RTKN, FASLG, TNFRSF19, EDAR, KRT20	94	602	13528	1.91249	1	0.63835	87.4303
GOTERM_BP_FAT	GO:0012501~programmed cell death	8	0.596125	0.127053	TNFRSF11B, TNFRSF1B, CXCR4, RTKN, FASLG, TNFRSF19, EDAR, KRT20	94	611	13528	1.88432	1	0.648669	88.9436
Annotation Cluster 6	Enrichment Score: 2.0308754335479065
Category	Term	Count	%	p value	Genes	List Total	Pop Hits	Pop Total	Fold Enrichment	Bonferroni	Benjamini	FDR
GOTERM_BP_FAT	GO:0007507~heart development	10	0.745156	1.65725e-05	FGF19, MSX1, ID2, PKP2, TNNC1, SMAD7, TDGF1, PROX1, GLI3, CHRNA3	94	215	13528	6.69372	0.0200806	0.0200806	0.0268549
GOTERM_BP_FAT	GO:0048738~cardiac muscle tissue development	4	0.298063	0.0070393	TNNC1, SMAD7, TDGF1, PROX1	94	57	13528	10.0993	0.999824	0.186062	10.8176
GOTERM_BP_FAT	GO:0055010~ventricular cardiac muscle morphogenesis	3	0.223547	0.00987626	TNNC1, SMAD7, PROX1	94	22	13528	19.6248	0.999995	0.232104	14.8585
GOTERM_BP_FAT	GO:0003007~heart morphogenesis	4	0.298063	0.0138316	MSX1, TNNC1, SMAD7, PROX1	94	73	13528	7.88575	1	0.288913	20.2064
GOTERM_BP_FAT	GO:0060415~muscle tissue morphogenesis	3	0.223547	0.014677	TNNC1, SMAD7, PROX1	94	27	13528	15.9905	1	0.289273	21.3078
GOTERM_BP_FAT	GO:0055008~cardiac muscle tissue morphogenesis	3	0.223547	0.014677	TNNC1, SMAD7, PROX1	94	27	13528	15.9905	1	0.289273	21.3078
GOTERM_BP_FAT	GO:0014706~striated muscle tissue development	4	0.298063	0.0486828	TNNC1, SMAD7, TDGF1, PROX1	94	119	13528	4.83748	1	0.481518	55.4622
GOTERM_BP_FAT	GO:0060537~muscle tissue development	4	0.298063	0.054882	TNNC1, SMAD7, TDGF1, PROX1	94	125	13528	4.60528	1	0.498871	59.9397
GOTERM_BP_FAT	GO:0007517~muscle organ development	5	0.372578	0.0574988	MSX1, TNNC1, SMAD7, TDGF1, PROX1	94	211	13528	3.41031	1	0.501898	61.6999
Annotation Cluster 7	Enrichment Score: 1.7531492397711539
Category	Term	Count	%	p value	Genes	List Total	Pop Hits	Pop Total	Fold Enrichment	Bonferroni	Benjamini	FDR
GOTERM_BP_FAT	GO:0048729~tissue morphogenesis	9	0.670641	3.26818e-05	FRAS1, TNNC1, SMAD7, TDGF1, LEF1, BMP7, PROX1, GLI3, KRT71	94	180	13528	7.19574	0.0392136	0.0198029	0.0529527
GOTERM_BP_FAT	GO:0000122~negative regulation of transcription from RNA polymerase II promoter	10	0.745156	8.73724e-05	DLX2, MSX1, CDX2, ID2, SMAD7, PKIG, LEF1, PROX1, NR2F1, ETV3	94	266	13528	5.41033	0.101428	0.0263828	0.141506
GOTERM_BP_FAT	GO:0031327~negative regulation of cellular biosynthetic process	14	1.04322	0.000115237	FGF19, CDX2, SMAD7, PKIG, LEF1, PROX1, GLI3, IL10, DLX2, MSX1, ID2, YAF2, ETV3, NR2F1	94	561	13528	3.59146	0.131561	0.0278174	0.186596
GOTERM_BP_FAT	GO:0009890~negative regulation of biosynthetic process	14	1.04322	0.000142269	FGF19, CDX2, SMAD7, PKIG, LEF1, PROX1, GLI3, IL10, DLX2, MSX1, ID2, YAF2, ETV3, NR2F1	94	573	13528	3.51625	0.159829	0.0245716	0.23032
GOTERM_BP_FAT	GO:0042475~odontogenesis of dentine-containing tooth	5	0.372578	0.000143199	DLX2, LEF1, EDAR, BMP7, GLI3	94	39	13528	18.4506	0.160785	0.0216727	0.231823
GOTERM_BP_FAT	GO:0051172~negative regulation of nitrogen compound metabolic process	13	0.968703	0.000220069	CDX2, SMAD7, PKIG, LEF1, PROX1, GLI3, IL10, DLX2, MSX1, ID2, YAF2, ETV3, NR2F1	94	519	13528	3.6048	0.236158	0.0294892	0.356059
GOTERM_BP_FAT	GO:0048598~embryonic morphogenesis	10	0.745156	0.000256928	DLX2, LMBR1, MSX1, FGF9, CRABP2, TDGF1, LEF1, BMP7, PROX1, GLI3	94	307	13528	4.68778	0.269861	0.0309626	0.415579
GOTERM_BP_FAT	GO:0016481~negative regulation of transcription	12	0.894188	0.0003021	DLX2, MSX1, CDX2, ID2, YAF2, SMAD7, PKIG, LEF1, PROX1, GLI3, NR2F1, ETV3	94	459	13528	3.76248	0.309146	0.0330617	0.488477
GOTERM_BP_FAT	GO:0010558~negative regulation of macromolecule biosynthetic process	13	0.968703	0.000355523	CDX2, SMAD7, PKIG, LEF1, PROX1, GLI3, IL10, DLX2, MSX1, ID2, YAF2, ETV3, NR2F1	94	547	13528	3.42028	0.352889	0.0329255	0.574624
GOTERM_BP_FAT	GO:0042476~odontogenesis	5	0.372578	0.000508959	DLX2, LEF1, EDAR, BMP7, GLI3	94	54	13528	13.3255	0.463734	0.0435329	0.821661
GOTERM_BP_FAT	GO:0010629~negative regulation of gene expression	12	0.894188	0.000663287	DLX2, MSX1, CDX2, ID2, YAF2, SMAD7, PKIG, LEF1, PROX1, GLI3, NR2F1, ETV3	94	504	13528	3.42655	0.55609	0.0494916	1.06955
GOTERM_BP_FAT	GO:0045892~negative regulation of transcription, DNA-dependent	10	0.745156	0.000752385	DLX2, MSX1, CDX2, ID2, SMAD7, PKIG, LEF1, PROX1, NR2F1, ETV3	94	356	13528	4.04255	0.601985	0.0473309	1.2124
GOTERM_BP_FAT	GO:0045934~negative regulation of nucleobase, nucleoside, nucleotide and nucleic acid metabolic process	12	0.894188	0.000755326	DLX2, MSX1, CDX2, ID2, YAF2, SMAD7, PKIG, LEF1, PROX1, GLI3, NR2F1, ETV3	94	512	13528	3.37301	0.603416	0.0451905	1.21712
GOTERM_BP_FAT	GO:0051253~negative regulation of RNA metabolic process	10	0.745156	0.000847039	DLX2, MSX1, CDX2, ID2, SMAD7, PKIG, LEF1, PROX1, NR2F1, ETV3	94	362	13528	3.97555	0.64556	0.0481913	1.36395
GOTERM_BP_FAT	GO:0001763~morphogenesis of a branching structure	5	0.372578	0.001668	DLX2, CXCR4, TDGF1, BMP7, GLI3	94	74	13528	9.72398	0.870405	0.0784825	2.66923
GOTERM_BP_FAT	GO:0043009~chordate embryonic development	9	0.670641	0.00197749	DLX2, MSX1, CDX2, FGF9, TDGF1, LEF1, AXIN2, PROX1, GLI3	94	331	13528	3.91309	0.911331	0.0889764	3.15709
GOTERM_MF_FAT	GO:0043565~sequence-specific DNA binding	13	0.968703	0.00200986	CDX2, SMAD7, LEF1, EN2, PROX1, GLI3, DLX2, MSX1, DLX4, LHX4, ETV3, PBX4, NR2F1	99	607	12983	2.80863	0.419118	0.419118	2.61057
GOTERM_BP_FAT	GO:0009792~embryonic development ending in birth or egg hatching	9	0.670641	0.0020919	DLX2, MSX1, CDX2, FGF9, TDGF1, LEF1, AXIN2, PROX1, GLI3	94	334	13528	3.87795	0.92294	0.0905653	3.33685
SP_PIR_KEYWORDS	Homeobox	8	0.596125	0.00233797	DLX2, MSX1, CDX2, DLX4, LHX4, EN2, PROX1, PBX4	145	242	19235	4.38529	0.339201	0.0983929	2.83414
GOTERM_BP_FAT	GO:0007389~pattern specification process	8	0.596125	0.00241123	DLX2, CDX2, CXCR4, TDGF1, LEF1, AXIN2, BMP7, GLI3	94	267	13528	4.31206	0.947917	0.0968742	3.83693
GOTERM_BP_FAT	GO:0030900~forebrain development	6	0.447094	0.00394235	DLX2, MSX1, FYN, LEF1, GLI3, NR2F1	94	152	13528	5.68085	0.992053	0.129025	6.2012
GOTERM_BP_FAT	GO:0006357~regulation of transcription from RNA polymerase II promoter	13	0.968703	0.0040394	CDX2, SMAD7, PKIG, LEF1, ANKRD1, PROX1, DLX2, MSX1, ID2, TDGF1, BMP7, ETV3, NR2F1	94	727	13528	2.57344	0.992947	0.128568	6.3492
GOTERM_BP_FAT	GO:0010605~negative regulation of macromolecule metabolic process	13	0.968703	0.00436018	CDX2, SMAD7, PKIG, LEF1, PROX1, GLI3, IL10, DLX2, MSX1, ID2, YAF2, ETV3, NR2F1	94	734	13528	2.5489	0.995245	0.134592	6.83684
GOTERM_BP_FAT	GO:0042127~regulation of cell proliferation	13	0.968703	0.00751239	HYAL1, CDX2, FGF9, PROX1, GLI3, IL10, MSX1, ID2, TDGF1, ZAP70, BMP7, AXIN2, SYK	94	787	13528	2.37725	0.999902	0.193175	11.5037
INTERPRO	IPR017970:Homeobox, conserved site	7	0.52161	0.00975074	DLX2, MSX1, CDX2, DLX4, LHX4, EN2, PBX4	131	232	16659	3.83696	0.917803	0.565205	11.9873
INTERPRO	IPR001356:Homeobox	7	0.52161	0.0103452	DLX2, MSX1, CDX2, DLX4, LHX4, EN2, PBX4	131	235	16659	3.78798	0.929474	0.484667	12.6734
INTERPRO	IPR012287:Homeodomain-related	7	0.52161	0.010965	DLX2, MSX1, CDX2, DLX4, LHX4, EN2, PBX4	131	238	16659	3.74023	0.939887	0.430106	13.3834
GOTERM_BP_FAT	GO:0048562~embryonic organ morphogenesis	5	0.372578	0.013298	DLX2, FGF9, BMP7, PROX1, GLI3	94	133	13528	5.41033	1	0.289208	19.5039
SMART	SM00389:HOX	7	0.52161	0.0136577	DLX2, MSX1, CDX2, DLX4, LHX4, EN2, PBX4	77	235	9079	3.51219	0.596517	0.364796	13.1167
GOTERM_BP_FAT	GO:0048732~gland development	5	0.372578	0.0139809	TDGF1, LEF1, EDAR, BMP7, GLI3	94	135	13528	5.33018	1	0.286739	20.4019
GOTERM_BP_FAT	GO:0051216~cartilage development	4	0.298063	0.0143455	DLX2, MSX1, FGF9, BMP7	94	74	13528	7.77918	1	0.288313	20.8777
UP_SEQ_FEATURE	DNA-binding region:Homeobox	6	0.447094	0.0146345	DLX2, MSX1, CDX2, DLX4, LHX4, EN2	145	190	19113	4.16254	0.99918	0.758574	19.0393
GOTERM_BP_FAT	GO:0045165~cell fate commitment	5	0.372578	0.0154125	DLX2, TDGF1, PROX1, GLI3, FGF3	94	139	13528	5.17679	1	0.296769	22.2544
GOTERM_BP_FAT	GO:0045596~negative regulation of cell differentiation	6	0.447094	0.0165706	DLX2, CDX2, SMAD7, AXIN2, BMP7, GLI3	94	216	13528	3.99764	1	0.305956	23.7232
GOTERM_BP_FAT	GO:0001501~skeletal system development	7	0.52161	0.0225769	DLX2, TNFRSF11B, MSX1, FGF9, AXIN2, BMP7, GLI3	94	319	13528	3.15801	1	0.358319	30.9325
GOTERM_BP_FAT	GO:0001707~mesoderm formation	3	0.223547	0.0253142	TDGF1, LEF1, BMP7	94	36	13528	11.9929	1	0.387598	34.0014
INTERPRO	IPR000047:Helix-turn-helix motif, lambda-like repressor	3	0.223547	0.0272507	DLX2, CDX2, DLX4	131	33	16659	11.5607	0.999129	0.585495	30.2354
GOTERM_BP_FAT	GO:0048332~mesoderm morphogenesis	3	0.223547	0.0279991	TDGF1, LEF1, BMP7	94	38	13528	11.3617	1	0.404768	36.8869
GOTERM_BP_FAT	GO:0001822~kidney development	4	0.298063	0.0283987	LEF1, BMP7, PROX1, GLI3	94	96	13528	5.99645	1	0.404632	37.3061
GOTERM_BP_FAT	GO:0048568~embryonic organ development	5	0.372578	0.0307632	DLX2, FGF9, BMP7, PROX1, GLI3	94	172	13528	4.18357	1	0.416475	39.7335
GOTERM_BP_FAT	GO:0001704~formation of primary germ layer	3	0.223547	0.0307931	TDGF1, LEF1, BMP7	94	40	13528	10.7936	1	0.412402	39.7636
GOTERM_MF_FAT	GO:0016564~transcription repressor activity	7	0.52161	0.0323274	MSX1, CDX2, ID2, YAF2, ANKRD1, PROX1, ETV3	99	316	12983	2.90503	0.99986	0.830435	35.0834
GOTERM_BP_FAT	GO:0010557~positive regulation of macromolecule biosynthetic process	10	0.745156	0.0355935	DLX2, CDX2, YAF2, TDGF1, LEF1, BMP7, PROX1, GLI3, IL10, SYK	94	654	13528	2.20053	1	0.450897	44.4209
GOTERM_BP_FAT	GO:0051252~regulation of RNA metabolic process	20	1.49031	0.0380657	CDX2, SMAD7, CRABP2, PKIG, LEF1, EN2, ANKRD1, PROX1, IL10, DLX2, TNFRSF1B, MSX1, ID2, DLX4, TDGF1, LHX4, BMP7, PBX4, NR2F1, ETV3	94	1813	13528	1.58759	1	0.456108	46.6854
GOTERM_BP_FAT	GO:0021543~pallium development	3	0.223547	0.0397954	DLX2, LEF1, GLI3	94	46	13528	9.38575	1	0.466971	48.218
GOTERM_BP_FAT	GO:0045941~positive regulation of transcription	9	0.670641	0.0400376	DLX2, CDX2, YAF2, TDGF1, LEF1, BMP7, PROX1, GLI3, IL10	94	564	13528	2.29651	1	0.464832	48.4293
GOTERM_BP_FAT	GO:0001655~urogenital system development	4	0.298063	0.0400778	LEF1, BMP7, PROX1, GLI3	94	110	13528	5.23327	1	0.461028	48.4644
GOTERM_BP_FAT	GO:0035282~segmentation	3	0.223547	0.042992	TDGF1, LEF1, AXIN2	94	48	13528	8.99468	1	0.472876	50.9422
GOTERM_BP_FAT	GO:0031328~positive regulation of cellular biosynthetic process	10	0.745156	0.0455834	DLX2, CDX2, YAF2, TDGF1, LEF1, BMP7, PROX1, GLI3, IL10, SYK	94	685	13528	2.10095	1	0.489228	53.0513
GOTERM_BP_FAT	GO:0010628~positive regulation of gene expression	9	0.670641	0.0463103	DLX2, CDX2, YAF2, TDGF1, LEF1, BMP7, PROX1, GLI3, IL10	94	581	13528	2.22932	1	0.490774	53.6275
GOTERM_BP_FAT	GO:0003002~regionalization	5	0.372578	0.0468132	DLX2, TDGF1, LEF1, AXIN2, GLI3	94	197	13528	3.65266	1	0.486684	54.0222
GOTERM_BP_FAT	GO:0009891~positive regulation of biosynthetic process	10	0.745156	0.0491729	DLX2, CDX2, YAF2, TDGF1, LEF1, BMP7, PROX1, GLI3, IL10, SYK	94	695	13528	2.07072	1	0.481374	55.8325
GOTERM_BP_FAT	GO:0006355~regulation of transcription, DNA-dependent	19	1.4158	0.0562042	CDX2, SMAD7, CRABP2, PKIG, LEF1, EN2, ANKRD1, PROX1, IL10, DLX2, MSX1, ID2, DLX4, TDGF1, LHX4, BMP7, PBX4, NR2F1, ETV3	94	1773	13528	1.54224	1	0.500499	60.8384
GOTERM_MF_FAT	GO:0003700~transcription factor activity	13	0.968703	0.0628583	CDX2, SMAD7, LEF1, EN2, PROX1, GLI3, DLX2, MSX1, DLX4, LHX4, ETV3, PBX4, NR2F1	99	975	12983	1.74855	1	0.826723	57.4116
GOTERM_BP_FAT	GO:0045935~positive regulation of nucleobase, nucleoside, nucleotide and nucleic acid metabolic process	9	0.670641	0.0649722	DLX2, CDX2, YAF2, TDGF1, LEF1, BMP7, PROX1, GLI3, IL10	94	624	13528	2.0757	1	0.516969	66.3359
GOTERM_BP_FAT	GO:0010604~positive regulation of macromolecule metabolic process	11	0.819672	0.069376	DLX2, CDX2, YAF2, SMAD7, TDGF1, LEF1, BMP7, PROX1, GLI3, IL10, SYK	94	857	13528	1.84722	1	0.522668	68.8155
GOTERM_BP_FAT	GO:0030879~mammary gland development	3	0.223547	0.0697128	TDGF1, LEF1, GLI3	94	63	13528	6.85309	1	0.518563	68.9979
GOTERM_BP_FAT	GO:0009952~anterior/posterior pattern formation	4	0.298063	0.0719298	TDGF1, LEF1, AXIN2, GLI3	94	140	13528	4.11185	1	0.524238	70.1738
GOTERM_BP_FAT	GO:0021537~telencephalon development	3	0.223547	0.0736031	DLX2, LEF1, GLI3	94	65	13528	6.64223	1	0.526982	71.0334
GOTERM_BP_FAT	GO:0051173~positive regulation of nitrogen compound metabolic process	9	0.670641	0.0750595	DLX2, CDX2, YAF2, TDGF1, LEF1, BMP7, PROX1, GLI3, IL10	94	644	13528	2.01123	1	0.528576	71.7627
GOTERM_BP_FAT	GO:0007369~gastrulation	3	0.223547	0.0836227	TDGF1, LEF1, BMP7	94	70	13528	6.16778	1	0.552318	75.7139
GOTERM_BP_FAT	GO:0007498~mesoderm development	3	0.223547	0.0919201	TDGF1, LEF1, BMP7	94	74	13528	5.83439	1	0.57746	79.0426
GOTERM_BP_FAT	GO:0048706~embryonic skeletal system development	3	0.223547	0.0982948	DLX2, FGF9, GLI3	94	77	13528	5.60707	1	0.597923	81.3038
GOTERM_BP_FAT	GO:0045893~positive regulation of transcription, DNA-dependent	7	0.52161	0.110216	DLX2, CDX2, TDGF1, LEF1, BMP7, PROX1, IL10	94	477	13528	2.11196	1	0.626842	84.9311
GOTERM_BP_FAT	GO:0051254~positive regulation of RNA metabolic process	7	0.52161	0.113486	DLX2, CDX2, TDGF1, LEF1, BMP7, PROX1, IL10	94	481	13528	2.0944	1	0.62825	85.8039
GOTERM_BP_FAT	GO:0001701~in utero embryonic development	4	0.298063	0.120932	MSX1, CDX2, TDGF1, GLI3	94	176	13528	3.27079	1	0.638623	87.6177
GOTERM_MF_FAT	GO:0030528~transcription regulator activity	16	1.19225	0.1636	CDX2, SMAD7, LEF1, EN2, ANKRD1, PROX1, GLI3, DLX2, MSX1, ID2, YAF2, DLX4, LHX4, NR2F1, ETV3, PBX4	99	1512	12983	1.38774	1	0.877197	90.4525
GOTERM_BP_FAT	GO:0045449~regulation of transcription	23	1.71386	0.168845	CDX2, SMAD7, CRABP2, PKIG, PIM1, LEF1, EN2, ANKRD1, PROX1, GLI3, IL10, DLX2, MSX1, ID2, YAF2, DLX4, TDGF1, SP5, LHX4, BMP7, PBX4, NR2F1, ETV3	94	2601	13528	1.2726	1	0.729767	95.0074
SP_PIR_KEYWORDS	DNA binding	5	0.372578	0.250891	MSX1, CDX2, EN2, GLI3, NR2F1	145	340	19235	1.95081	1	0.797662	97.1223
GOTERM_CC_FAT	GO:0044451~nucleoplasm part	7	0.52161	0.259972	CDX2, SMAD7, LEF1, ANKRD1, GLI3, CTR9, ETV3	100	555	12782	1.61214	1	0.890611	97.2199
GOTERM_MF_FAT	GO:0003682~chromatin binding	3	0.223547	0.313205	DLX2, LEF1, GLI3	99	150	12983	2.62283	1	0.973298	99.2845
GOTERM_BP_FAT	GO:0045944~positive regulation of transcription from RNA polymerase II promoter	4	0.298063	0.471477	DLX2, TDGF1, LEF1, BMP7	94	371	13528	1.55164	1	0.963383	99.9968
SP_PIR_KEYWORDS	activator	5	0.372578	0.548449	CDX2, SP5, LEF1, PBX4, NR2F1	145	520	19235	1.27553	1	0.929717	99.9943
GOTERM_CC_FAT	GO:0005654~nucleoplasm	7	0.52161	0.68696	CDX2, SMAD7, LEF1, ANKRD1, GLI3, CTR9, ETV3	100	882	12782	1.01444	1	0.992388	99.9999
SP_PIR_KEYWORDS	dna-binding	13	0.968703	0.752532	CDX2, LEF1, EN2, PROX1, GLI3, DLX2, MSX1, DLX4, LHX4, SP5, ETV3, PBX4, NR2F1	145	1868	19235	0.923189	1	0.987892	100
SP_PIR_KEYWORDS	transcription regulation	13	0.968703	0.841601	CDX2, SMAD7, LEF1, EN2, PROX1, GLI3, MSX1, YAF2, LHX4, SP5, ETV3, PBX4, NR2F1	145	2026	19235	0.851193	1	0.994355	100
GOTERM_MF_FAT	GO:0003677~DNA binding	15	1.11773	0.861801	CDX2, SMAD7, LEF1, EN2, ANKRD1, PROX1, GLI3, DLX2, MSX1, DLX4, LHX4, SP5, NR2F1, ETV3, PBX4	99	2331	12983	0.843896	1	0.999995	100
GOTERM_BP_FAT	GO:0006350~transcription	12	0.894188	0.873956	MSX1, CDX2, YAF2, SMAD7, SP5, LHX4, LEF1, PROX1, GLI3, PBX4, NR2F1, ETV3	94	2101	13528	0.821979	1	0.999935	100
SP_PIR_KEYWORDS	nucleus	27	2.01192	0.909155	SEPT4, CDX2, CRABP2, ANKRD1, GLI3, NELF, LHX4, PLEKHO1, NR2F1, ETV3, TNIK, SMAD7, PIM1, LEF1, EN2, PROX1, CTR9, DLX2, MSX1, ID2, NOLC1, YAF2, PKP2, DLX4, SP5, NEK9, PBX4	145	4283	19235	0.836257	1	0.998392	100
SP_PIR_KEYWORDS	Transcription	12	0.894188	0.917234	MSX1, CDX2, YAF2, SMAD7, SP5, LHX4, LEF1, PROX1, GLI3, PBX4, NR2F1, ETV3	145	2071	19235	0.768644	1	0.998616	100
Annotation Cluster 8	Enrichment Score: 1.680599059463569
Category	Term	Count	%	p value	Genes	List Total	Pop Hits	Pop Total	Fold Enrichment	Bonferroni	Benjamini	FDR
GOTERM_BP_FAT	GO:0043433~negative regulation of transcription factor activity	4	0.298063	0.00362207	ID2, SMAD7, PIM1, PROX1	94	45	13528	12.7924	0.988221	0.122459	5.7112
GOTERM_BP_FAT	GO:0043392~negative regulation of DNA binding	4	0.298063	0.00516046	ID2, SMAD7, PIM1, PROX1	94	51	13528	11.2874	0.998223	0.153505	8.04305
GOTERM_BP_FAT	GO:0051090~regulation of transcription factor activity	5	0.372578	0.0055118	ID2, SMAD7, PIM1, PROX1, IL10	94	103	13528	6.98616	0.998847	0.159253	8.56795
GOTERM_BP_FAT	GO:0051100~negative regulation of binding	4	0.298063	0.00774429	ID2, SMAD7, PIM1, PROX1	94	59	13528	9.75694	0.999926	0.194483	11.8382
GOTERM_BP_FAT	GO:0051101~regulation of DNA binding	5	0.372578	0.00964826	ID2, SMAD7, PIM1, PROX1, IL10	94	121	13528	5.9469	0.999993	0.231801	14.5402
GOTERM_BP_FAT	GO:0051098~regulation of binding	5	0.372578	0.0211376	ID2, SMAD7, PIM1, PROX1, IL10	94	153	13528	4.7031	1	0.348635	29.2657
GOTERM_BP_FAT	GO:0045787~positive regulation of cell cycle	3	0.223547	0.0584793	ID2, PIM1, PROX1	94	57	13528	7.57447	1	0.504628	62.3406
GOTERM_BP_FAT	GO:0044092~negative regulation of molecular function	5	0.372578	0.19754	ID2, SMAD7, PKIG, PIM1, PROX1	94	334	13528	2.15441	1	0.772375	97.1749
GOTERM_BP_FAT	GO:0051726~regulation of cell cycle	4	0.298063	0.398589	ID2, PIM1, BMP7, PROX1	94	331	13528	1.73915	1	0.937094	99.9736
Annotation Cluster 9	Enrichment Score: 1.5783614869593752
Category	Term	Count	%	p value	Genes	List Total	Pop Hits	Pop Total	Fold Enrichment	Bonferroni	Benjamini	FDR
GOTERM_BP_FAT	GO:0001763~morphogenesis of a branching structure	5	0.372578	0.001668	DLX2, CXCR4, TDGF1, BMP7, GLI3	94	74	13528	9.72398	0.870405	0.0784825	2.66923
GOTERM_BP_FAT	GO:0007389~pattern specification process	8	0.596125	0.00241123	DLX2, CDX2, CXCR4, TDGF1, LEF1, AXIN2, BMP7, GLI3	94	267	13528	4.31206	0.947917	0.0968742	3.83693
GOTERM_BP_FAT	GO:0035295~tube development	5	0.372578	0.0650046	FGF9, CXCR4, BMP7, PROX1, GLI3	94	220	13528	3.27079	1	0.514057	66.3548
GOTERM_BP_FAT	GO:0048754~branching morphogenesis of a tube	3	0.223547	0.0736031	CXCR4, BMP7, GLI3	94	65	13528	6.64223	1	0.526982	71.0334
GOTERM_BP_FAT	GO:0030182~neuron differentiation	7	0.52161	0.081007	DLX2, STX3, CXCR4, LHX4, EN2, BMP7, GLI3	94	438	13528	2.30001	1	0.548591	74.5658
GOTERM_BP_FAT	GO:0035239~tube morphogenesis	3	0.223547	0.217287	CXCR4, BMP7, GLI3	94	127	13528	3.39956	1	0.798822	98.1134
Annotation Cluster 10	Enrichment Score: 1.515703557887051
Category	Term	Count	%	p value	Genes	List Total	Pop Hits	Pop Total	Fold Enrichment	Bonferroni	Benjamini	FDR
GOTERM_BP_FAT	GO:0007167~enzyme linked receptor protein signaling pathway	9	0.670641	0.00242267	MTSS1, MSX1, FGF9, SMAD7, TDGF1, BMP7, FGF3, CHRNA3, SYK	94	342	13528	3.78723	0.948642	0.0942254	3.8548
GOTERM_MF_FAT	GO:0008083~growth factor activity	6	0.447094	0.00741784	FGF19, FGF9, TDGF1, BMP7, FGF3, IL10	99	161	12983	4.88726	0.866049	0.634007	9.32554
INTERPRO	IPR002209:Heparin-binding growth factor/Fibroblast growth factor	3	0.223547	0.00947372	FGF19, FGF9, FGF3	131	19	16659	20.0791	0.911726	0.702891	11.666
INTERPRO	IPR002348:Interleukin 1/heparin-binding growth factor	3	0.223547	0.0149077	FGF19, FGF9, FGF3	131	24	16659	15.896	0.978292	0.471834	17.7766
SMART	SM00442:FGF	3	0.223547	0.0169441	FGF19, FGF9, FGF3	77	24	9079	14.7386	0.676286	0.313373	16.0314
SP_PIR_KEYWORDS	growth factor	5	0.372578	0.0169839	FGF19, FGF9, TDGF1, BMP7, FGF3	145	131	19235	5.06317	0.95178	0.454687	18.9743
GOTERM_BP_FAT	GO:0007169~transmembrane receptor protein tyrosine kinase signaling pathway	5	0.372578	0.0684983	MTSS1, FGF9, TDGF1, FGF3, CHRNA3	94	224	13528	3.21239	1	0.520989	68.3354
KEGG_PATHWAY	hsa05218:Melanoma	3	0.223547	0.125156	FGF19, FGF9, FGF3	45	71	5085	4.77465	0.999871	0.67366	74.6239
KEGG_PATHWAY	hsa04010:MAPK signaling pathway	5	0.372578	0.198183	FGF19, FGF9, MAP3K8, FASLG, FGF3	45	267	5085	2.1161	1	0.772331	89.6207
KEGG_PATHWAY	hsa04810:Regulation of actin cytoskeleton	3	0.223547	0.56132	FGF19, FGF9, FGF3	45	215	5085	1.57674	1	0.974789	99.9786
Annotation Cluster 11	Enrichment Score: 1.4794819460212203
Category	Term	Count	%	p value	Genes	List Total	Pop Hits	Pop Total	Fold Enrichment	Bonferroni	Benjamini	FDR
GOTERM_BP_FAT	GO:0048598~embryonic morphogenesis	10	0.745156	0.000256928	DLX2, LMBR1, MSX1, FGF9, CRABP2, TDGF1, LEF1, BMP7, PROX1, GLI3	94	307	13528	4.68778	0.269861	0.0309626	0.415579
GOTERM_BP_FAT	GO:0051094~positive regulation of developmental process	8	0.596125	0.0030197	CDX2, ID2, FGF9, ZAP70, BMP7, PROX1, GLI3, SYK	94	278	13528	4.14144	0.975319	0.109238	4.78311
GOTERM_BP_FAT	GO:0048592~eye morphogenesis	4	0.298063	0.0118826	FASLG, BMP7, PROX1, GLI3	94	69	13528	8.34289	1	0.267511	17.6119
GOTERM_BP_FAT	GO:0048562~embryonic organ morphogenesis	5	0.372578	0.013298	DLX2, FGF9, BMP7, PROX1, GLI3	94	133	13528	5.41033	1	0.289208	19.5039
GOTERM_BP_FAT	GO:0051216~cartilage development	4	0.298063	0.0143455	DLX2, MSX1, FGF9, BMP7	94	74	13528	7.77918	1	0.288313	20.8777
GOTERM_BP_FAT	GO:0001501~skeletal system development	7	0.52161	0.0225769	DLX2, TNFRSF11B, MSX1, FGF9, AXIN2, BMP7, GLI3	94	319	13528	3.15801	1	0.358319	30.9325
GOTERM_BP_FAT	GO:0001822~kidney development	4	0.298063	0.0283987	LEF1, BMP7, PROX1, GLI3	94	96	13528	5.99645	1	0.404632	37.3061
GOTERM_BP_FAT	GO:0048568~embryonic organ development	5	0.372578	0.0307632	DLX2, FGF9, BMP7, PROX1, GLI3	94	172	13528	4.18357	1	0.416475	39.7335
GOTERM_BP_FAT	GO:0048593~camera-type eye morphogenesis	3	0.223547	0.0366945	BMP7, PROX1, GLI3	94	44	13528	9.81238	1	0.456713	45.4404
GOTERM_BP_FAT	GO:0008285~negative regulation of cell proliferation	7	0.52161	0.0380352	HYAL1, MSX1, AXIN2, BMP7, PROX1, GLI3, IL10	94	361	13528	2.79059	1	0.460121	46.6581
GOTERM_BP_FAT	GO:0001655~urogenital system development	4	0.298063	0.0400778	LEF1, BMP7, PROX1, GLI3	94	110	13528	5.23327	1	0.461028	48.4644
GOTERM_BP_FAT	GO:0001654~eye development	4	0.298063	0.0625679	FASLG, BMP7, PROX1, GLI3	94	132	13528	4.36106	1	0.509567	64.9053
GOTERM_BP_FAT	GO:0035295~tube development	5	0.372578	0.0650046	FGF9, CXCR4, BMP7, PROX1, GLI3	94	220	13528	3.27079	1	0.514057	66.3548
GOTERM_BP_FAT	GO:0007423~sensory organ development	5	0.372578	0.0730001	FGF9, FASLG, BMP7, PROX1, GLI3	94	229	13528	3.14225	1	0.5268	70.7264
GOTERM_BP_FAT	GO:0030324~lung development	3	0.223547	0.148287	FGF9, PROX1, GLI3	94	99	13528	4.36106	1	0.693792	92.5819
GOTERM_BP_FAT	GO:0030323~respiratory tube development	3	0.223547	0.155459	FGF9, PROX1, GLI3	94	102	13528	4.23279	1	0.705869	93.5319
GOTERM_BP_FAT	GO:0043010~camera-type eye development	3	0.223547	0.167557	BMP7, PROX1, GLI3	94	107	13528	4.035	1	0.728843	94.8805
GOTERM_BP_FAT	GO:0060541~respiratory system development	3	0.223547	0.169996	FGF9, PROX1, GLI3	94	108	13528	3.99764	1	0.730368	95.1183
GOTERM_BP_FAT	GO:0060429~epithelium development	4	0.298063	0.205127	FRAS1, BMP7, PROX1, GLI3	94	227	13528	2.53595	1	0.782849	97.578
Annotation Cluster 12	Enrichment Score: 1.4749604436912938
Category	Term	Count	%	p value	Genes	List Total	Pop Hits	Pop Total	Fold Enrichment	Bonferroni	Benjamini	FDR
GOTERM_BP_FAT	GO:0045596~negative regulation of cell differentiation	6	0.447094	0.0165706	DLX2, CDX2, SMAD7, AXIN2, BMP7, GLI3	94	216	13528	3.99764	1	0.305956	23.7232
GOTERM_BP_FAT	GO:0010721~negative regulation of cell development	3	0.223547	0.042992	DLX2, SMAD7, BMP7	94	48	13528	8.99468	1	0.472876	50.9422
GOTERM_BP_FAT	GO:0060284~regulation of cell development	5	0.372578	0.0527707	DLX2, SMAD7, BMP7, PROX1, CHRNA3	94	205	13528	3.51012	1	0.491923	58.4645
Annotation Cluster 13	Enrichment Score: 1.408198921784079
Category	Term	Count	%	p value	Genes	List Total	Pop Hits	Pop Total	Fold Enrichment	Bonferroni	Benjamini	FDR
PIR_SUPERFAMILY	PIRSF002282:cytoskeletal keratin	4	0.298063	0.00933275	KRT74, KRT20, KRT23, KRT71	54	61	7396	8.98118	0.430271	0.430271	8.96888
UP_SEQ_FEATURE	region of interest:Coil 2	4	0.298063	0.0124832	KRT74, KRT20, KRT23, KRT71	145	64	19113	8.23836	0.997653	0.779903	16.4698
UP_SEQ_FEATURE	region of interest:Linker 12	4	0.298063	0.0124832	KRT74, KRT20, KRT23, KRT71	145	64	19113	8.23836	0.997653	0.779903	16.4698
UP_SEQ_FEATURE	region of interest:Coil 1A	4	0.298063	0.0158755	KRT74, KRT20, KRT23, KRT71	145	70	19113	7.53222	0.999553	0.723505	20.4878
UP_SEQ_FEATURE	region of interest:Coil 1B	4	0.298063	0.0158755	KRT74, KRT20, KRT23, KRT71	145	70	19113	7.53222	0.999553	0.723505	20.4878
UP_SEQ_FEATURE	region of interest:Linker 1	4	0.298063	0.0158755	KRT74, KRT20, KRT23, KRT71	145	70	19113	7.53222	0.999553	0.723505	20.4878
UP_SEQ_FEATURE	region of interest:Rod	4	0.298063	0.0164863	KRT74, KRT20, KRT23, KRT71	145	71	19113	7.42613	0.999669	0.681668	21.1919
UP_SEQ_FEATURE	region of interest:Head	4	0.298063	0.017747	KRT74, KRT20, KRT23, KRT71	145	73	19113	7.22267	0.999821	0.660018	22.6268
INTERPRO	IPR016044:Filament	4	0.298063	0.0187325	KRT74, KRT20, KRT23, KRT71	131	72	16659	7.06489	0.99195	0.497856	21.8411
INTERPRO	IPR018039:Intermediate filament protein, conserved site	4	0.298063	0.0187325	KRT74, KRT20, KRT23, KRT71	131	72	16659	7.06489	0.99195	0.497856	21.8411
SP_PIR_KEYWORDS	Intermediate filament	4	0.298063	0.0207823	KRT74, KRT20, KRT23, KRT71	145	78	19235	6.80283	0.975699	0.461807	22.7372
SP_PIR_KEYWORDS	keratin	4	0.298063	0.09382	KRT74, KRT20, KRT23, KRT71	145	144	19235	3.68487	1	0.620444	70.1826
UP_SEQ_FEATURE	region of interest:Tail	3	0.223547	0.109724	KRT74, KRT20, KRT71	145	75	19113	5.27255	1	0.955497	81.0816
INTERPRO	IPR001664:Intermediate filament protein	3	0.223547	0.111158	KRT20, KRT23, KRT71	131	73	16659	5.22608	1	0.865098	78.4666
GOTERM_CC_FAT	GO:0005882~intermediate filament	4	0.298063	0.169118	KRT74, KRT20, KRT23, KRT71	100	183	12782	2.79388	1	0.96677	88.9713
GOTERM_CC_FAT	GO:0045111~intermediate filament cytoskeleton	4	0.298063	0.17675	KRT74, KRT20, KRT23, KRT71	100	187	12782	2.73412	1	0.942678	90.1182
GOTERM_CC_FAT	GO:0044430~cytoskeletal part	11	0.819672	0.201374	GABARAPL1, KRT74, TNNC1, CEP78, MYO1D, MYO1F, KRT20, KRT23, MYH7B, CHRNA3, KRT71	100	952	12782	1.47691	1	0.936363	93.1151
GOTERM_MF_FAT	GO:0005198~structural molecule activity	6	0.447094	0.525241	SEPT4, SORBS2, KRT20, WNT6, KRT23, KRT71	99	634	12983	1.24109	1	0.996807	99.9944
Annotation Cluster 14	Enrichment Score: 1.3140802232811064
Category	Term	Count	%	p value	Genes	List Total	Pop Hits	Pop Total	Fold Enrichment	Bonferroni	Benjamini	FDR
GOTERM_BP_FAT	GO:0014031~mesenchymal cell development	3	0.223547	0.0479597	FGF19, LEF1, BMP7	94	51	13528	8.46558	1	0.483699	54.9103
GOTERM_BP_FAT	GO:0048762~mesenchymal cell differentiation	3	0.223547	0.0479597	FGF19, LEF1, BMP7	94	51	13528	8.46558	1	0.483699	54.9103
GOTERM_BP_FAT	GO:0060485~mesenchyme development	3	0.223547	0.0496601	FGF19, LEF1, BMP7	94	52	13528	8.30278	1	0.481214	56.1979
Annotation Cluster 15	Enrichment Score: 1.2317088156223253
Category	Term	Count	%	p value	Genes	List Total	Pop Hits	Pop Total	Fold Enrichment	Bonferroni	Benjamini	FDR
GOTERM_BP_FAT	GO:0048738~cardiac muscle tissue development	4	0.298063	0.0070393	TNNC1, SMAD7, TDGF1, PROX1	94	57	13528	10.0993	0.999824	0.186062	10.8176
GOTERM_BP_FAT	GO:0001568~blood vessel development	6	0.447094	0.0268325	CDX2, FGF9, CXCR4, SMAD7, TDGF1, PROX1	94	245	13528	3.52445	1	0.396143	35.648
GOTERM_BP_FAT	GO:0001944~vasculature development	6	0.447094	0.029368	CDX2, FGF9, CXCR4, SMAD7, TDGF1, PROX1	94	251	13528	3.4402	1	0.410668	38.3121
GOTERM_BP_FAT	GO:0014706~striated muscle tissue development	4	0.298063	0.0486828	TNNC1, SMAD7, TDGF1, PROX1	94	119	13528	4.83748	1	0.481518	55.4622
GOTERM_BP_FAT	GO:0060537~muscle tissue development	4	0.298063	0.054882	TNNC1, SMAD7, TDGF1, PROX1	94	125	13528	4.60528	1	0.498871	59.9397
GOTERM_BP_FAT	GO:0007517~muscle organ development	5	0.372578	0.0574988	MSX1, TNNC1, SMAD7, TDGF1, PROX1	94	211	13528	3.41031	1	0.501898	61.6999
GOTERM_BP_FAT	GO:0048514~blood vessel morphogenesis	5	0.372578	0.0574988	FGF9, CXCR4, SMAD7, TDGF1, PROX1	94	211	13528	3.41031	1	0.501898	61.6999
GOTERM_BP_FAT	GO:0030334~regulation of cell migration	4	0.298063	0.110599	CXCR4, SMAD7, TDGF1, MYO1F	94	169	13528	3.40627	1	0.625668	85.0359
GOTERM_BP_FAT	GO:0040012~regulation of locomotion	4	0.298063	0.145801	CXCR4, SMAD7, TDGF1, MYO1F	94	192	13528	2.99823	1	0.691541	92.223
GOTERM_BP_FAT	GO:0051270~regulation of cell motion	4	0.298063	0.147409	CXCR4, SMAD7, TDGF1, MYO1F	94	193	13528	2.98269	1	0.693646	92.4569
GOTERM_BP_FAT	GO:0030155~regulation of cell adhesion	3	0.223547	0.242651	SMAD7, TDGF1, MYO1F	94	137	13528	3.15142	1	0.822155	98.8939
Annotation Cluster 16	Enrichment Score: 1.173796702099322
Category	Term	Count	%	p value	Genes	List Total	Pop Hits	Pop Total	Fold Enrichment	Bonferroni	Benjamini	FDR
GOTERM_BP_FAT	GO:0045597~positive regulation of cell differentiation	6	0.447094	0.0207725	CDX2, ID2, ZAP70, BMP7, GLI3, SYK	94	229	13528	3.7707	1	0.353047	28.8369
GOTERM_BP_FAT	GO:0008284~positive regulation of cell proliferation	7	0.52161	0.0655094	CDX2, ID2, FGF9, TDGF1, ZAP70, PROX1, SYK	94	414	13528	2.43334	1	0.5138	66.648
GOTERM_BP_FAT	GO:0030097~hemopoiesis	4	0.298063	0.221216	ID2, ZAP70, IL10, SYK	94	236	13528	2.43924	1	0.801941	98.2612
Annotation Cluster 17	Enrichment Score: 1.1724472198973224
Category	Term	Count	%	p value	Genes	List Total	Pop Hits	Pop Total	Fold Enrichment	Bonferroni	Benjamini	FDR
GOTERM_BP_FAT	GO:0007243~protein kinase cascade	8	0.596125	0.0137212	TNIK, CXCR4, FYN, TDGF1, ZAP70, TNFRSF19, IL10, SYK	94	370	13528	3.11167	1	0.291867	20.0615
GOTERM_BP_FAT	GO:0006928~cell motion	9	0.670641	0.0164067	FGF19, MTSS1, CXCR4, FYN, LHX4, BMP7, IL10, NR2F1, SYK	94	475	13528	2.72681	1	0.307988	23.517
GOTERM_BP_FAT	GO:0045321~leukocyte activation	6	0.447094	0.0256192	CXCR4, FYN, ZAP70, MYO1F, IL10, SYK	94	242	13528	3.56814	1	0.386587	34.3353
GOTERM_BP_FAT	GO:0046651~lymphocyte proliferation	3	0.223547	0.0336927	CXCR4, FYN, IL10	94	42	13528	10.2796	1	0.437107	42.6187
GOTERM_BP_FAT	GO:0032943~mononuclear cell proliferation	3	0.223547	0.0366945	CXCR4, FYN, IL10	94	44	13528	9.81238	1	0.456713	45.4404
GOTERM_BP_FAT	GO:0070661~leukocyte proliferation	3	0.223547	0.0366945	CXCR4, FYN, IL10	94	44	13528	9.81238	1	0.456713	45.4404
GOTERM_BP_FAT	GO:0016477~cell migration	6	0.447094	0.0415409	FGF19, CXCR4, FYN, IL10, NR2F1, SYK	94	276	13528	3.12858	1	0.465108	49.7227
GOTERM_BP_FAT	GO:0001775~cell activation	6	0.447094	0.0477389	CXCR4, FYN, ZAP70, MYO1F, IL10, SYK	94	287	13528	3.00867	1	0.485859	54.7406
GOTERM_BP_FAT	GO:0046649~lymphocyte activation	5	0.372578	0.0482653	CXCR4, FYN, ZAP70, IL10, SYK	94	199	13528	3.61595	1	0.482193	55.1443
GOTERM_BP_FAT	GO:0007267~cell-cell signaling	9	0.670641	0.0540539	CXCL14, FGF9, FASLG, EFNA4, WNT6, FGF3, CHRNA3, IL10, SYK	94	600	13528	2.15872	1	0.496939	59.367
GOTERM_BP_FAT	GO:0042110~T cell activation	4	0.298063	0.0559504	CXCR4, FYN, ZAP70, SYK	94	126	13528	4.56873	1	0.502301	60.6674
GOTERM_BP_FAT	GO:0051674~localization of cell	6	0.447094	0.06035	FGF19, CXCR4, FYN, IL10, NR2F1, SYK	94	307	13528	2.81267	1	0.506126	63.5351
GOTERM_BP_FAT	GO:0048870~cell motility	6	0.447094	0.06035	FGF19, CXCR4, FYN, IL10, NR2F1, SYK	94	307	13528	2.81267	1	0.506126	63.5351
GOTERM_BP_FAT	GO:0001764~neuron migration	3	0.223547	0.0716492	CXCR4, FYN, NR2F1	94	64	13528	6.74601	1	0.52569	70.0273
GOTERM_BP_FAT	GO:0006935~chemotaxis	4	0.298063	0.0978543	CXCL14, CXCR4, IL10, SYK	94	160	13528	3.59787	1	0.598835	81.1553
GOTERM_BP_FAT	GO:0042330~taxis	4	0.298063	0.0978543	CXCL14, CXCR4, IL10, SYK	94	160	13528	3.59787	1	0.598835	81.1553
GOTERM_BP_FAT	GO:0007626~locomotory behavior	5	0.372578	0.119903	CXCL14, CXCR4, CHRNA3, IL10, SYK	94	274	13528	2.62618	1	0.640047	87.3807
GOTERM_BP_FAT	GO:0007610~behavior	6	0.447094	0.220709	CXCL14, CXCR4, FYN, CHRNA3, IL10, SYK	94	469	13528	1.84113	1	0.802805	98.2428
GOTERM_BP_FAT	GO:0008283~cell proliferation	5	0.372578	0.352114	CXCR4, FYN, PIM1, IL10, SYK	94	436	13528	1.6504	1	0.911599	99.9119
SP_PIR_KEYWORDS	host-virus interaction	4	0.298063	0.359821	RAB11FIP4, CXCR4, FYN, SYK	145	285	19235	1.86183	1	0.840529	99.5823
GOTERM_BP_FAT	GO:0044093~positive regulation of molecular function	6	0.447094	0.37682	CXCR4, TDGF1, PIM1, CHRNA3, IL10, SYK	94	586	13528	1.47353	1	0.927142	99.9531
Annotation Cluster 18	Enrichment Score: 1.1539312046392916
Category	Term	Count	%	p value	Genes	List Total	Pop Hits	Pop Total	Fold Enrichment	Bonferroni	Benjamini	FDR
GOTERM_BP_FAT	GO:0007243~protein kinase cascade	8	0.596125	0.0137212	TNIK, CXCR4, FYN, TDGF1, ZAP70, TNFRSF19, IL10, SYK	94	370	13528	3.11167	1	0.291867	20.0615
GOTERM_BP_FAT	GO:0000165~MAPKKK cascade	5	0.372578	0.0379819	TNIK, CXCR4, TDGF1, TNFRSF19, SYK	94	184	13528	3.91073	1	0.464004	46.6102
GOTERM_BP_FAT	GO:0007254~JNK cascade	3	0.223547	0.0621482	TNIK, TNFRSF19, SYK	94	59	13528	7.31771	1	0.5103	64.6497
GOTERM_BP_FAT	GO:0031098~stress-activated protein kinase signaling pathway	3	0.223547	0.0697128	TNIK, TNFRSF19, SYK	94	63	13528	6.85309	1	0.518563	68.9979
GOTERM_BP_FAT	GO:0033554~cellular response to stress	4	0.298063	0.75272	TNIK, TNFRSF19, KRT20, SYK	94	566	13528	1.01707	1	0.998777	100
Annotation Cluster 19	Enrichment Score: 1.0850449344556268
Category	Term	Count	%	p value	Genes	List Total	Pop Hits	Pop Total	Fold Enrichment	Bonferroni	Benjamini	FDR
GOTERM_BP_FAT	GO:0007243~protein kinase cascade	8	0.596125	0.0137212	TNIK, CXCR4, FYN, TDGF1, ZAP70, TNFRSF19, IL10, SYK	94	370	13528	3.11167	1	0.291867	20.0615
GOTERM_BP_FAT	GO:0046777~protein amino acid autophosphorylation	4	0.298063	0.0207128	FYN, ZAP70, PIM1, SYK	94	85	13528	6.77247	1	0.357058	28.7665
GOTERM_BP_FAT	GO:0050851~antigen receptor-mediated signaling pathway	3	0.223547	0.0214989	FYN, ZAP70, SYK	94	33	13528	13.0832	1	0.348879	29.6876
GOTERM_BP_FAT	GO:0045321~leukocyte activation	6	0.447094	0.0256192	CXCR4, FYN, ZAP70, MYO1F, IL10, SYK	94	242	13528	3.56814	1	0.386587	34.3353
GOTERM_BP_FAT	GO:0002429~immune response-activating cell surface receptor signaling pathway	3	0.223547	0.0293827	FYN, ZAP70, SYK	94	39	13528	11.0704	1	0.406356	38.3272
GOTERM_BP_FAT	GO:0002768~immune response-regulating cell surface receptor signaling pathway	3	0.223547	0.0336927	FYN, ZAP70, SYK	94	42	13528	10.2796	1	0.437107	42.6187
GOTERM_MF_FAT	GO:0004715~non-membrane spanning protein tyrosine kinase activity	3	0.223547	0.0382202	FYN, ZAP70, SYK	99	41	12983	9.59571	0.999973	0.777564	40.0932
GOTERM_BP_FAT	GO:0018108~peptidyl-tyrosine phosphorylation	3	0.223547	0.0397954	FYN, ZAP70, SYK	94	46	13528	9.38575	1	0.466971	48.218
GOTERM_BP_FAT	GO:0018212~peptidyl-tyrosine modification	3	0.223547	0.042992	FYN, ZAP70, SYK	94	48	13528	8.99468	1	0.472876	50.9422
GOTERM_BP_FAT	GO:0001775~cell activation	6	0.447094	0.0477389	CXCR4, FYN, ZAP70, MYO1F, IL10, SYK	94	287	13528	3.00867	1	0.485859	54.7406
GOTERM_BP_FAT	GO:0046649~lymphocyte activation	5	0.372578	0.0482653	CXCR4, FYN, ZAP70, IL10, SYK	94	199	13528	3.61595	1	0.482193	55.1443
GOTERM_BP_FAT	GO:0002757~immune response-activating signal transduction	3	0.223547	0.0496601	FYN, ZAP70, SYK	94	52	13528	8.30278	1	0.481214	56.1979
SP_PIR_KEYWORDS	tyrosine-specific protein kinase	3	0.223547	0.050186	FYN, ZAP70, SYK	145	48	19235	8.29095	0.99989	0.563299	46.8704
SP_PIR_KEYWORDS	autophosphorylation	3	0.223547	0.0520711	FYN, PIM1, SYK	145	49	19235	8.12175	0.999922	0.545596	48.1512
UP_SEQ_FEATURE	binding site:ATP	9	0.670641	0.0529304	HUNK, TNIK, FYN, CKMT2, MAP3K8, ZAP70, PIM1, NEK9, SYK	145	542	19113	2.18879	1	0.887452	54.1179
GOTERM_BP_FAT	GO:0042110~T cell activation	4	0.298063	0.0559504	CXCR4, FYN, ZAP70, SYK	94	126	13528	4.56873	1	0.502301	60.6674
GOTERM_BP_FAT	GO:0002764~immune response-regulating signal transduction	3	0.223547	0.0566743	FYN, ZAP70, SYK	94	56	13528	7.70973	1	0.50009	61.1534
UP_SEQ_FEATURE	domain:Protein kinase	8	0.596125	0.0647547	HUNK, TNIK, FYN, MAP3K8, ZAP70, PIM1, NEK9, SYK	145	469	19113	2.24842	1	0.883657	61.6757
INTERPRO	IPR017441:Protein kinase, ATP binding site	8	0.596125	0.0657939	HUNK, TNIK, FYN, MAP3K8, ZAP70, PIM1, NEK9, SYK	131	455	16659	2.23592	1	0.764545	58.8067
KEGG_PATHWAY	hsa04660:T cell receptor signaling pathway	4	0.298063	0.0658814	FYN, MAP3K8, ZAP70, IL10	45	108	5085	4.18519	0.989602	0.532815	50.2911
SP_PIR_KEYWORDS	kinase	10	0.745156	0.0739228	HUNK, TNIK, FYN, CKMT2, PKIG, MAP3K8, ZAP70, PIM1, NEK9, SYK	145	688	19235	1.92813	0.999999	0.572403	61.0658
INTERPRO	IPR000719:Protein kinase, core	8	0.596125	0.0793493	HUNK, TNIK, FYN, MAP3K8, ZAP70, PIM1, NEK9, SYK	131	476	16659	2.13728	1	0.802436	65.9509
GOTERM_MF_FAT	GO:0004672~protein kinase activity	9	0.670641	0.0870562	HUNK, TNIK, FYN, MAP3K8, ZAP70, PIM1, NEK9, EFNA4, SYK	99	606	12983	1.94764	1	0.871178	69.8066
SP_PIR_KEYWORDS	ATP	5	0.372578	0.101496	FYN, ZAP70, PIM1, ATP12A, SYK	145	236	19235	2.81049	1	0.61216	73.1409
GOTERM_BP_FAT	GO:0006955~immune response	9	0.670641	0.101705	TNFRSF1B, CXCL14, CXCR4, ZAP70, FASLG, MYO1F, TREM2, PAG1, IL10	94	690	13528	1.87715	1	0.605873	82.4174
KEGG_PATHWAY	hsa04650:Natural killer cell mediated cytotoxicity	4	0.298063	0.106846	FYN, ZAP70, FASLG, SYK	45	133	5085	3.3985	0.999485	0.660924	68.6175
GOTERM_MF_FAT	GO:0004713~protein tyrosine kinase activity	4	0.298063	0.130477	FYN, ZAP70, EFNA4, SYK	99	166	12983	3.16003	1	0.891447	84.0903
GOTERM_BP_FAT	GO:0002253~activation of immune response	3	0.223547	0.136497	FYN, ZAP70, SYK	94	94	13528	4.59303	1	0.672321	90.7304
INTERPRO	IPR008266:Tyrosine protein kinase, active site	3	0.223547	0.175219	FYN, ZAP70, SYK	131	97	16659	3.93303	1	0.934718	91.876
SP_PIR_KEYWORDS	phosphotransferase	4	0.298063	0.191208	FYN, ZAP70, PIM1, SYK	145	201	19235	2.6399	1	0.804681	92.6215
SP_PIR_KEYWORDS	tyrosine-protein kinase	3	0.223547	0.201967	FYN, ZAP70, SYK	145	111	19235	3.58527	1	0.772128	93.7406
SP_PIR_KEYWORDS	SH2 domain	3	0.223547	0.201967	FYN, ZAP70, SYK	145	111	19235	3.58527	1	0.772128	93.7406
INTERPRO	IPR000980:SH2 motif	3	0.223547	0.214807	FYN, ZAP70, SYK	131	111	16659	3.43697	1	0.946947	95.7205
GOTERM_BP_FAT	GO:0048584~positive regulation of response to stimulus	4	0.298063	0.221216	FGF19, FYN, ZAP70, SYK	94	236	13528	2.43924	1	0.801941	98.2612
UP_SEQ_FEATURE	active site:Proton acceptor	8	0.596125	0.228341	HUNK, TNIK, FYN, MAP3K8, ZAP70, PIM1, NEK9, SYK	145	658	19113	1.6026	1	0.991815	97.5608
INTERPRO	IPR001245:Tyrosine protein kinase	3	0.223547	0.234914	FYN, ZAP70, SYK	131	118	16659	3.23308	1	0.948631	96.948
SMART	SM00252:SH2	3	0.223547	0.237913	FYN, ZAP70, SYK	77	111	9079	3.18673	1	0.922826	93.7832
SMART	SM00219:TyrKc	3	0.223547	0.259667	FYN, ZAP70, SYK	77	118	9079	2.99769	1	0.889728	95.3765
GOTERM_BP_FAT	GO:0050778~positive regulation of immune response	3	0.223547	0.263043	FYN, ZAP70, SYK	94	145	13528	2.97755	1	0.839803	99.2893
GOTERM_BP_FAT	GO:0002684~positive regulation of immune system process	3	0.223547	0.489156	FYN, ZAP70, SYK	94	238	13528	1.81405	1	0.967934	99.9981
Annotation Cluster 20	Enrichment Score: 1.0830420990516316
Category	Term	Count	%	p value	Genes	List Total	Pop Hits	Pop Total	Fold Enrichment	Bonferroni	Benjamini	FDR
GOTERM_BP_FAT	GO:0007243~protein kinase cascade	8	0.596125	0.0137212	TNIK, CXCR4, FYN, TDGF1, ZAP70, TNFRSF19, IL10, SYK	94	370	13528	3.11167	1	0.291867	20.0615
GOTERM_BP_FAT	GO:0045321~leukocyte activation	6	0.447094	0.0256192	CXCR4, FYN, ZAP70, MYO1F, IL10, SYK	94	242	13528	3.56814	1	0.386587	34.3353
GOTERM_BP_FAT	GO:0050863~regulation of T cell activation	4	0.298063	0.0466979	ZAP70, PAG1, IL10, SYK	94	117	13528	4.92017	1	0.489736	53.932
GOTERM_BP_FAT	GO:0001775~cell activation	6	0.447094	0.0477389	CXCR4, FYN, ZAP70, MYO1F, IL10, SYK	94	287	13528	3.00867	1	0.485859	54.7406
GOTERM_BP_FAT	GO:0046649~lymphocyte activation	5	0.372578	0.0482653	CXCR4, FYN, ZAP70, IL10, SYK	94	199	13528	3.61595	1	0.482193	55.1443
GOTERM_BP_FAT	GO:0042129~regulation of T cell proliferation	3	0.223547	0.0677941	ZAP70, IL10, SYK	94	62	13528	6.96362	1	0.520215	67.9452
GOTERM_BP_FAT	GO:0051249~regulation of lymphocyte activation	4	0.298063	0.0818824	ZAP70, PAG1, IL10, SYK	94	148	13528	3.88959	1	0.549868	74.9556
GOTERM_BP_FAT	GO:0048534~hemopoietic or lymphoid organ development	5	0.372578	0.104132	ID2, ZAP70, FGF3, IL10, SYK	94	260	13528	2.76759	1	0.612423	83.1715
GOTERM_BP_FAT	GO:0002694~regulation of leukocyte activation	4	0.298063	0.106281	ZAP70, PAG1, IL10, SYK	94	166	13528	3.46783	1	0.617786	83.8141
GOTERM_BP_FAT	GO:0050670~regulation of lymphocyte proliferation	3	0.223547	0.111401	ZAP70, IL10, SYK	94	83	13528	5.20174	1	0.625977	85.2531
GOTERM_BP_FAT	GO:0032944~regulation of mononuclear cell proliferation	3	0.223547	0.113628	ZAP70, IL10, SYK	94	84	13528	5.13982	1	0.62628	85.8409
GOTERM_BP_FAT	GO:0070663~regulation of leukocyte proliferation	3	0.223547	0.113628	ZAP70, IL10, SYK	94	84	13528	5.13982	1	0.62628	85.8409
GOTERM_BP_FAT	GO:0050865~regulation of cell activation	4	0.298063	0.119434	ZAP70, PAG1, IL10, SYK	94	175	13528	3.28948	1	0.640922	87.2713
GOTERM_BP_FAT	GO:0002520~immune system development	5	0.372578	0.122237	ID2, ZAP70, FGF3, IL10, SYK	94	276	13528	2.60715	1	0.640474	87.9123
GOTERM_BP_FAT	GO:0030098~lymphocyte differentiation	3	0.223547	0.157865	ZAP70, IL10, SYK	94	103	13528	4.1917	1	0.709766	93.8242
GOTERM_BP_FAT	GO:0030097~hemopoiesis	4	0.298063	0.221216	ID2, ZAP70, IL10, SYK	94	236	13528	2.43924	1	0.801941	98.2612
GOTERM_BP_FAT	GO:0002521~leukocyte differentiation	3	0.223547	0.227408	ZAP70, IL10, SYK	94	131	13528	3.29576	1	0.806944	98.4722
Annotation Cluster 21	Enrichment Score: 1.0513302536227753
Category	Term	Count	%	p value	Genes	List Total	Pop Hits	Pop Total	Fold Enrichment	Bonferroni	Benjamini	FDR
GOTERM_BP_FAT	GO:0006468~protein amino acid phosphorylation	12	0.894188	0.00593852	HUNK, TNIK, CXCR4, SMAD7, FYN, MAP3K8, TDGF1, ZAP70, PIM1, NEK9, BMP7, SYK	94	667	13528	2.58917	0.999318	0.162903	9.20171
GOTERM_BP_FAT	GO:0016310~phosphorylation	12	0.894188	0.0210638	HUNK, TNIK, CXCR4, SMAD7, FYN, MAP3K8, TDGF1, ZAP70, PIM1, NEK9, BMP7, SYK	94	800	13528	2.15872	1	0.352277	29.1792
SP_PIR_KEYWORDS	nucleotide-binding	21	1.56483	0.0264718	SEPT4, TNIK, MYO1D, PIM1, MYO1F, RTKN, ATP12A, ACSS2, RASL11B, HUNK, NOLC1, FYN, CKMT2, MAP3K8, RASL10B, ENTPD8, ZAP70, NLRP11, NEK9, MYH7B, SYK	145	1686	19235	1.65229	0.991336	0.447653	28.0739
GOTERM_MF_FAT	GO:0032555~purine ribonucleotide binding	22	1.63934	0.0316126	SEPT4, TNIK, MYO1D, PIM1, MYO1F, RTKN, ATP12A, ACSS2, RASL11B, HUNK, NOLC1, FYN, CKMT2, MAP3K8, RASL10B, ENTPD8, ZAP70, NEK9, NLRP11, DOCK11, MYH7B, SYK	99	1836	12983	1.57141	0.999829	0.885629	34.4501
GOTERM_MF_FAT	GO:0032553~ribonucleotide binding	22	1.63934	0.0316126	SEPT4, TNIK, MYO1D, PIM1, MYO1F, RTKN, ATP12A, ACSS2, RASL11B, HUNK, NOLC1, FYN, CKMT2, MAP3K8, RASL10B, ENTPD8, ZAP70, NEK9, NLRP11, DOCK11, MYH7B, SYK	99	1836	12983	1.57141	0.999829	0.885629	34.4501
SP_PIR_KEYWORDS	atp-binding	17	1.26677	0.0397315	TNIK, MYO1D, PIM1, MYO1F, ACSS2, ATP12A, HUNK, NOLC1, FYN, CKMT2, ENTPD8, MAP3K8, ZAP70, NLRP11, NEK9, MYH7B, SYK	145	1326	19235	1.70071	0.999235	0.512078	39.2241
GOTERM_MF_FAT	GO:0017076~purine nucleotide binding	22	1.63934	0.0476195	SEPT4, TNIK, MYO1D, PIM1, MYO1F, RTKN, ATP12A, ACSS2, RASL11B, HUNK, NOLC1, FYN, CKMT2, MAP3K8, RASL10B, ENTPD8, ZAP70, NEK9, NLRP11, DOCK11, MYH7B, SYK	99	1918	12983	1.50423	0.999998	0.807312	47.3502
UP_SEQ_FEATURE	binding site:ATP	9	0.670641	0.0529304	HUNK, TNIK, FYN, CKMT2, MAP3K8, ZAP70, PIM1, NEK9, SYK	145	542	19113	2.18879	1	0.887452	54.1179
UP_SEQ_FEATURE	nucleotide phosphate-binding region:ATP	13	0.968703	0.0596619	TNIK, MYO1D, PIM1, MYO1F, HUNK, FYN, CKMT2, MAP3K8, ZAP70, NLRP11, NEK9, MYH7B, SYK	145	962	19113	1.78127	1	0.897799	58.575
UP_SEQ_FEATURE	domain:Protein kinase	8	0.596125	0.0647547	HUNK, TNIK, FYN, MAP3K8, ZAP70, PIM1, NEK9, SYK	145	469	19113	2.24842	1	0.883657	61.6757
INTERPRO	IPR017441:Protein kinase, ATP binding site	8	0.596125	0.0657939	HUNK, TNIK, FYN, MAP3K8, ZAP70, PIM1, NEK9, SYK	131	455	16659	2.23592	1	0.764545	58.8067
GOTERM_BP_FAT	GO:0006793~phosphorus metabolic process	12	0.894188	0.0696696	HUNK, TNIK, CXCR4, SMAD7, FYN, MAP3K8, TDGF1, ZAP70, PIM1, NEK9, BMP7, SYK	94	973	13528	1.7749	1	0.52126	68.9745
GOTERM_BP_FAT	GO:0006796~phosphate metabolic process	12	0.894188	0.0696696	HUNK, TNIK, CXCR4, SMAD7, FYN, MAP3K8, TDGF1, ZAP70, PIM1, NEK9, BMP7, SYK	94	973	13528	1.7749	1	0.52126	68.9745
SP_PIR_KEYWORDS	kinase	10	0.745156	0.0739228	HUNK, TNIK, FYN, CKMT2, PKIG, MAP3K8, ZAP70, PIM1, NEK9, SYK	145	688	19235	1.92813	0.999999	0.572403	61.0658
INTERPRO	IPR000719:Protein kinase, core	8	0.596125	0.0793493	HUNK, TNIK, FYN, MAP3K8, ZAP70, PIM1, NEK9, SYK	131	476	16659	2.13728	1	0.802436	65.9509
GOTERM_MF_FAT	GO:0005524~ATP binding	17	1.26677	0.0868996	TNIK, MYO1D, PIM1, MYO1F, ACSS2, ATP12A, HUNK, NOLC1, FYN, CKMT2, ENTPD8, MAP3K8, ZAP70, NLRP11, NEK9, MYH7B, SYK	99	1477	12983	1.50941	1	0.892623	69.7384
GOTERM_MF_FAT	GO:0004672~protein kinase activity	9	0.670641	0.0870562	HUNK, TNIK, FYN, MAP3K8, ZAP70, PIM1, NEK9, EFNA4, SYK	99	606	12983	1.94764	1	0.871178	69.8066
GOTERM_MF_FAT	GO:0032559~adenyl ribonucleotide binding	17	1.26677	0.0952122	TNIK, MYO1D, PIM1, MYO1F, ACSS2, ATP12A, HUNK, NOLC1, FYN, CKMT2, ENTPD8, MAP3K8, ZAP70, NLRP11, NEK9, MYH7B, SYK	99	1497	12983	1.48925	1	0.854798	73.1669
SP_PIR_KEYWORDS	transferase	16	1.19225	0.0991128	TNIK, GSTA4, C7ORF52, PIM1, PRMT3, HUNK, GYLTL1B, FYN, CKMT2, PCMTD2, MAP3K8, ZAP70, CHST13, NEK9, UGT8, SYK	145	1394	19235	1.52258	1	0.621802	72.2527
GOTERM_MF_FAT	GO:0030554~adenyl nucleotide binding	17	1.26677	0.133451	TNIK, MYO1D, PIM1, MYO1F, ACSS2, ATP12A, HUNK, NOLC1, FYN, CKMT2, ENTPD8, MAP3K8, ZAP70, NLRP11, NEK9, MYH7B, SYK	99	1577	12983	1.4137	1	0.883346	84.7911
GOTERM_MF_FAT	GO:0001883~purine nucleoside binding	17	1.26677	0.146473	TNIK, MYO1D, PIM1, MYO1F, ACSS2, ATP12A, HUNK, NOLC1, FYN, CKMT2, ENTPD8, MAP3K8, ZAP70, NLRP11, NEK9, MYH7B, SYK	99	1601	12983	1.39251	1	0.894667	87.5366
GOTERM_MF_FAT	GO:0001882~nucleoside binding	17	1.26677	0.152676	TNIK, MYO1D, PIM1, MYO1F, ACSS2, ATP12A, HUNK, NOLC1, FYN, CKMT2, ENTPD8, MAP3K8, ZAP70, NLRP11, NEK9, MYH7B, SYK	99	1612	12983	1.383	1	0.881171	88.6764
GOTERM_MF_FAT	GO:0000166~nucleotide binding	22	1.63934	0.169403	SEPT4, TNIK, MYO1D, PIM1, MYO1F, RTKN, ATP12A, ACSS2, RASL11B, HUNK, NOLC1, FYN, CKMT2, MAP3K8, RASL10B, ENTPD8, ZAP70, NEK9, NLRP11, DOCK11, MYH7B, SYK	99	2245	12983	1.28513	1	0.87608	91.2877
UP_SEQ_FEATURE	active site:Proton acceptor	8	0.596125	0.228341	HUNK, TNIK, FYN, MAP3K8, ZAP70, PIM1, NEK9, SYK	145	658	19113	1.6026	1	0.991815	97.5608
INTERPRO	IPR008271:Serine/threonine protein kinase, active site	5	0.372578	0.298918	HUNK, TNIK, MAP3K8, PIM1, NEK9	131	354	16659	1.79616	1	0.969285	99.0224
INTERPRO	IPR017442:Serine/threonine protein kinase-related	5	0.372578	0.307705	HUNK, TNIK, MAP3K8, PIM1, NEK9	131	359	16659	1.77114	1	0.96898	99.1706
SP_PIR_KEYWORDS	serine/threonine-protein kinase	5	0.372578	0.319236	HUNK, TNIK, MAP3K8, PIM1, NEK9	145	381	19235	1.74088	1	0.825393	99.1114
INTERPRO	IPR002290:Serine/threonine protein kinase	4	0.298063	0.329087	HUNK, TNIK, PIM1, NEK9	131	259	16659	1.96398	1	0.973611	99.4489
SMART	SM00220:S_TKc	4	0.298063	0.369516	HUNK, TNIK, PIM1, NEK9	77	259	9079	1.82099	1	0.937188	99.1051
GOTERM_MF_FAT	GO:0004674~protein serine/threonine kinase activity	5	0.372578	0.408745	HUNK, TNIK, MAP3K8, PIM1, NEK9	99	430	12983	1.5249	1	0.986426	99.9002
Annotation Cluster 22	Enrichment Score: 1.0499302868190687
Category	Term	Count	%	p value	Genes	List Total	Pop Hits	Pop Total	Fold Enrichment	Bonferroni	Benjamini	FDR
UP_SEQ_FEATURE	domain:Myosin head-like	3	0.223547	0.0285158	MYO1D, MYO1F, MYH7B	145	35	19113	11.2983	0.999999	0.752028	33.9303
INTERPRO	IPR001609:Myosin head, motor region	3	0.223547	0.0353811	MYO1D, MYO1F, MYH7B	131	38	16659	10.0396	0.999898	0.600909	37.4635
GOTERM_MF_FAT	GO:0008092~cytoskeletal protein binding	9	0.670641	0.0365472	MTSS1, GABARAPL1, CXCR4, TNNC1, SORBS2, FYN, MYO1D, MYO1F, MYH7B	99	504	12983	2.34181	0.999957	0.812773	38.7085
SMART	SM00242:MYSc	3	0.223547	0.0400416	MYO1D, MYO1F, MYH7B	77	38	9079	9.30861	0.9326	0.490476	34.1521
SP_PIR_KEYWORDS	myosin	3	0.223547	0.0559159	MYO1D, MYO1F, MYH7B	145	51	19235	7.80325	0.999962	0.516871	50.676
GOTERM_CC_FAT	GO:0015629~actin cytoskeleton	6	0.447094	0.0577815	MTSS1, TNNC1, SORBS2, MYO1D, MYO1F, MYH7B	100	269	12782	2.851	0.999841	0.945871	50.75
GOTERM_CC_FAT	GO:0016459~myosin complex	3	0.223547	0.0902662	MYO1D, MYO1F, MYH7B	100	65	12782	5.89938	0.999999	0.901508	67.5597
GOTERM_MF_FAT	GO:0003779~actin binding	6	0.447094	0.100305	MTSS1, CXCR4, TNNC1, MYO1D, MYO1F, MYH7B	99	326	12983	2.41365	1	0.831981	75.0863
INTERPRO	IPR000048:IQ calmodulin-binding region	3	0.223547	0.147774	MYO1D, MYO1F, MYH7B	131	87	16659	4.3851	1	0.90915	87.554
SMART	SM00015:IQ	3	0.223547	0.164805	MYO1D, MYO1F, MYH7B	77	87	9079	4.06583	0.999993	0.907189	84.1391
SP_PIR_KEYWORDS	motor protein	3	0.223547	0.25988	MYO1D, MYO1F, MYH7B	145	132	19235	3.01489	1	0.781706	97.5189
SP_PIR_KEYWORDS	actin-binding	4	0.298063	0.282132	MTSS1, MYO1D, MYO1F, MYH7B	145	247	19235	2.14826	1	0.804017	98.2947
GOTERM_MF_FAT	GO:0003774~motor activity	3	0.223547	0.290882	MYO1D, MYO1F, MYH7B	99	142	12983	2.77059	1	0.971831	98.9105
Annotation Cluster 23	Enrichment Score: 1.0279672593632019
Category	Term	Count	%	p value	Genes	List Total	Pop Hits	Pop Total	Fold Enrichment	Bonferroni	Benjamini	FDR
KEGG_PATHWAY	hsa04060:Cytokine-cytokine receptor interaction	11	0.819672	5.8062e-05	TNFRSF11B, TNFRSF1B, CXCL14, CXCR4, IL10RA, CXCR6, FASLG, TNFRSF19, EDAR, BMP7, IL10	45	262	5085	4.74427	0.00388271	0.00388271	0.0595341
SP_PIR_KEYWORDS	signal	31	2.30999	0.125572	FRAS1, FGF19, NPNT, LRIG1, NOTUM, LGR6, APCDD1, IL17RD, ZNRF3, IL10, TNFRSF11B, TNFRSF1B, IL10RA, TDGF1, TNFRSF19, UGT8, WNT6, FGF3, CHRNA3, HYAL1, CTSZ, SDK1, EDAR, CST9, CXCL14, KIAA1199, CPXM1, WNT11, EFNA4, BMP7, TREM2	145	3250	19235	1.26533	1	0.677287	80.7602
UP_SEQ_FEATURE	signal peptide	31	2.30999	0.133076	FRAS1, FGF19, NPNT, LRIG1, NOTUM, LGR6, APCDD1, IL17RD, ZNRF3, IL10, TNFRSF11B, TNFRSF1B, IL10RA, TDGF1, TNFRSF19, UGT8, WNT6, FGF3, CHRNA3, HYAL1, CTSZ, SDK1, EDAR, CST9, CXCL14, KIAA1199, CPXM1, WNT11, EFNA4, BMP7, TREM2	145	3250	19113	1.2573	1	0.967986	87.0728
SP_PIR_KEYWORDS	Secreted	17	1.26677	0.195848	FGF19, HYAL1, FGF9, NPNT, FASLG, NOTUM, IL10, TNFRSF1B, TNFRSF11B, CST9, CXCL14, CPXM1, WNT11, EFNA4, TREM2, WNT6, BMP7	145	1689	19235	1.33519	1	0.799613	93.1249
SP_PIR_KEYWORDS	disulfide bond	27	2.01192	0.197881	FGF19, NPNT, SLC7A8, FASLG, LRIG1, LGR6, SLC7A6, IL10, TNFRSF11B, TNFRSF1B, CXCR4, IL10RA, CXCR6, TDGF1, TNFRSF19, CHRNA3, HYAL1, CTSZ, SDK1, EDAR, OXGR1, KLRG1, CXCL14, CPXM1, EFNA4, BMP7, TREM2	145	2924	19235	1.22493	1	0.790102	93.3354
GOTERM_CC_FAT	GO:0005576~extracellular region	20	1.49031	0.205072	FRAS1, FGF19, HYAL1, FGF9, NPNT, FASLG, NOTUM, IL10, TNFRSF1B, TNFRSF11B, CST9, CXCL14, CPXM1, TDGF1, WNT11, EFNA4, TREM2, WNT6, BMP7, FGF3	100	2010	12782	1.27184	1	0.925366	93.4851
UP_SEQ_FEATURE	glycosylation site:N-linked (GlcNAc...)	36	2.68256	0.242207	FRAS1, FGF9, LRIG1, FASLG, NOTUM, LGR6, APCDD1, IL17RD, IL10, TNFRSF11B, TNFRSF1B, CXCR4, IL10RA, CXCR6, ENTPD8, TDGF1, TNFRSF19, CHST13, UGT8, WNT6, FGF3, CHRNA3, HYAL1, CTSZ, SDK1, EDAR, OXGR1, GYLTL1B, KLRG1, KIAA1199, CPXM1, MFSD11, WNT11, EFNA4, BMP7, TREM2	145	4129	19113	1.14926	1	0.988391	98.1188
UP_SEQ_FEATURE	disulfide bond	25	1.86289	0.290205	FGF19, NPNT, FASLG, LRIG1, LGR6, IL10, TNFRSF11B, TNFRSF1B, CXCR4, IL10RA, CXCR6, TDGF1, TNFRSF19, CHRNA3, HYAL1, CTSZ, SDK1, EDAR, OXGR1, KLRG1, CXCL14, CPXM1, EFNA4, BMP7, TREM2	145	2819	19113	1.16898	1	0.99109	99.2633
SP_PIR_KEYWORDS	receptor	15	1.11773	0.297014	LMBR1, OXGR1, EDAR, LGR6, IL17RD, TNFRSF1B, TNFRSF11B, KLRG1, CXCR4, IL10RA, CXCR6, TNFRSF19, TREM2, CHRNA3, NR2F1	145	1583	19235	1.257	1	0.814721	98.6816
SP_PIR_KEYWORDS	glycoprotein	36	2.68256	0.326244	FRAS1, FGF9, LRIG1, FASLG, NOTUM, LGR6, APCDD1, IL17RD, IL10, TNFRSF11B, TNFRSF1B, CXCR4, IL10RA, CXCR6, ENTPD8, TDGF1, TNFRSF19, CHST13, UGT8, WNT6, FGF3, CHRNA3, HYAL1, CTSZ, SDK1, EDAR, OXGR1, GYLTL1B, KLRG1, KIAA1199, CPXM1, MFSD11, WNT11, EFNA4, BMP7, TREM2	145	4318	19235	1.10597	1	0.825769	99.2174
Annotation Cluster 24	Enrichment Score: 1.019183345045082
Category	Term	Count	%	p value	Genes	List Total	Pop Hits	Pop Total	Fold Enrichment	Bonferroni	Benjamini	FDR
GOTERM_BP_FAT	GO:0001501~skeletal system development	7	0.52161	0.0225769	DLX2, TNFRSF11B, MSX1, FGF9, AXIN2, BMP7, GLI3	94	319	13528	3.15801	1	0.358319	30.9325
GOTERM_BP_FAT	GO:0001503~ossification	3	0.223547	0.18723	FGF9, AXIN2, BMP7	94	115	13528	3.7543	1	0.761547	96.5255
GOTERM_BP_FAT	GO:0060348~bone development	3	0.223547	0.20721	FGF9, AXIN2, BMP7	94	123	13528	3.51012	1	0.784817	97.6788
Annotation Cluster 25	Enrichment Score: 1.0161999267297714
Category	Term	Count	%	p value	Genes	List Total	Pop Hits	Pop Total	Fold Enrichment	Bonferroni	Benjamini	FDR
GOTERM_BP_FAT	GO:0007167~enzyme linked receptor protein signaling pathway	9	0.670641	0.00242267	MTSS1, MSX1, FGF9, SMAD7, TDGF1, BMP7, FGF3, CHRNA3, SYK	94	342	13528	3.78723	0.948642	0.0942254	3.8548
GOTERM_BP_FAT	GO:0051174~regulation of phosphorus metabolic process	9	0.670641	0.0183617	PPP1R2, CXCR4, SMAD7, PKIG, TDGF1, PIM1, BMP7, CHRNA3, SYK	94	485	13528	2.67059	1	0.328311	25.9438
GOTERM_BP_FAT	GO:0019220~regulation of phosphate metabolic process	9	0.670641	0.0183617	PPP1R2, CXCR4, SMAD7, PKIG, TDGF1, PIM1, BMP7, CHRNA3, SYK	94	485	13528	2.67059	1	0.328311	25.9438
GOTERM_BP_FAT	GO:0042325~regulation of phosphorylation	8	0.596125	0.0412978	CXCR4, SMAD7, PKIG, TDGF1, PIM1, BMP7, CHRNA3, SYK	94	466	13528	2.47064	1	0.467161	49.5156
GOTERM_BP_FAT	GO:0001932~regulation of protein amino acid phosphorylation	4	0.298063	0.11646	SMAD7, TDGF1, BMP7, SYK	94	173	13528	3.32751	1	0.633468	86.5564
GOTERM_BP_FAT	GO:0001934~positive regulation of protein amino acid phosphorylation	3	0.223547	0.124933	TDGF1, BMP7, SYK	94	89	13528	4.85106	1	0.644367	88.5003
GOTERM_BP_FAT	GO:0031401~positive regulation of protein modification process	4	0.298063	0.137853	SMAD7, TDGF1, BMP7, SYK	94	187	13528	3.07839	1	0.673953	90.9636
GOTERM_BP_FAT	GO:0042327~positive regulation of phosphorylation	3	0.223547	0.143546	TDGF1, BMP7, SYK	94	97	13528	4.45098	1	0.687635	91.8835
GOTERM_BP_FAT	GO:0010562~positive regulation of phosphorus metabolic process	3	0.223547	0.15067	TDGF1, BMP7, SYK	94	100	13528	4.31745	1	0.697883	92.9112
GOTERM_BP_FAT	GO:0045937~positive regulation of phosphate metabolic process	3	0.223547	0.15067	TDGF1, BMP7, SYK	94	100	13528	4.31745	1	0.697883	92.9112
GOTERM_BP_FAT	GO:0032270~positive regulation of cellular protein metabolic process	4	0.298063	0.215823	SMAD7, TDGF1, BMP7, SYK	94	233	13528	2.47064	1	0.798082	98.0555
GOTERM_BP_FAT	GO:0051247~positive regulation of protein metabolic process	4	0.298063	0.233905	SMAD7, TDGF1, BMP7, SYK	94	243	13528	2.36897	1	0.81222	98.6676
GOTERM_BP_FAT	GO:0031399~regulation of protein modification process	4	0.298063	0.330984	SMAD7, TDGF1, BMP7, SYK	94	295	13528	1.95139	1	0.898561	99.8518
GOTERM_BP_FAT	GO:0044093~positive regulation of molecular function	6	0.447094	0.37682	CXCR4, TDGF1, PIM1, CHRNA3, IL10, SYK	94	586	13528	1.47353	1	0.927142	99.9531
GOTERM_BP_FAT	GO:0032268~regulation of cellular protein metabolic process	5	0.372578	0.411677	SMAD7, TDGF1, BMP7, IL10, SYK	94	474	13528	1.51809	1	0.943473	99.9815
Annotation Cluster 26	Enrichment Score: 1.0078281420744846
Category	Term	Count	%	p value	Genes	List Total	Pop Hits	Pop Total	Fold Enrichment	Bonferroni	Benjamini	FDR
GOTERM_BP_FAT	GO:0051174~regulation of phosphorus metabolic process	9	0.670641	0.0183617	PPP1R2, CXCR4, SMAD7, PKIG, TDGF1, PIM1, BMP7, CHRNA3, SYK	94	485	13528	2.67059	1	0.328311	25.9438
GOTERM_BP_FAT	GO:0019220~regulation of phosphate metabolic process	9	0.670641	0.0183617	PPP1R2, CXCR4, SMAD7, PKIG, TDGF1, PIM1, BMP7, CHRNA3, SYK	94	485	13528	2.67059	1	0.328311	25.9438
GOTERM_BP_FAT	GO:0000165~MAPKKK cascade	5	0.372578	0.0379819	TNIK, CXCR4, TDGF1, TNFRSF19, SYK	94	184	13528	3.91073	1	0.464004	46.6102
GOTERM_BP_FAT	GO:0042325~regulation of phosphorylation	8	0.596125	0.0412978	CXCR4, SMAD7, PKIG, TDGF1, PIM1, BMP7, CHRNA3, SYK	94	466	13528	2.47064	1	0.467161	49.5156
GOTERM_BP_FAT	GO:0045860~positive regulation of protein kinase activity	5	0.372578	0.0676158	CXCR4, TDGF1, PIM1, CHRNA3, SYK	94	223	13528	3.22679	1	0.52228	67.8457
GOTERM_BP_FAT	GO:0033674~positive regulation of kinase activity	5	0.372578	0.0748424	CXCR4, TDGF1, PIM1, CHRNA3, SYK	94	231	13528	3.11504	1	0.530312	71.6551
GOTERM_BP_FAT	GO:0051347~positive regulation of transferase activity	5	0.372578	0.0834225	CXCR4, TDGF1, PIM1, CHRNA3, SYK	94	240	13528	2.99823	1	0.554133	75.6278
GOTERM_BP_FAT	GO:0045859~regulation of protein kinase activity	6	0.447094	0.0890632	CXCR4, PKIG, TDGF1, PIM1, CHRNA3, SYK	94	345	13528	2.50287	1	0.568089	77.9481
GOTERM_BP_FAT	GO:0043549~regulation of kinase activity	6	0.447094	0.0993923	CXCR4, PKIG, TDGF1, PIM1, CHRNA3, SYK	94	357	13528	2.41874	1	0.599584	81.6692
GOTERM_BP_FAT	GO:0000187~activation of MAPK activity	3	0.223547	0.109185	CXCR4, TDGF1, SYK	94	82	13528	5.26518	1	0.625724	84.6458
GOTERM_BP_FAT	GO:0051338~regulation of transferase activity	6	0.447094	0.113119	CXCR4, PKIG, TDGF1, PIM1, CHRNA3, SYK	94	372	13528	2.32121	1	0.629463	85.7085
GOTERM_BP_FAT	GO:0007626~locomotory behavior	5	0.372578	0.119903	CXCL14, CXCR4, CHRNA3, IL10, SYK	94	274	13528	2.62618	1	0.640047	87.3807
GOTERM_BP_FAT	GO:0043406~positive regulation of MAP kinase activity	3	0.223547	0.155459	CXCR4, TDGF1, SYK	94	102	13528	4.23279	1	0.705869	93.5319
GOTERM_BP_FAT	GO:0043405~regulation of MAP kinase activity	3	0.223547	0.252841	CXCR4, TDGF1, SYK	94	141	13528	3.06202	1	0.832008	99.1119
GOTERM_BP_FAT	GO:0008283~cell proliferation	5	0.372578	0.352114	CXCR4, FYN, PIM1, IL10, SYK	94	436	13528	1.6504	1	0.911599	99.9119
GOTERM_BP_FAT	GO:0044093~positive regulation of molecular function	6	0.447094	0.37682	CXCR4, TDGF1, PIM1, CHRNA3, IL10, SYK	94	586	13528	1.47353	1	0.927142	99.9531
GOTERM_BP_FAT	GO:0043085~positive regulation of catalytic activity	5	0.372578	0.482224	CXCR4, TDGF1, PIM1, CHRNA3, SYK	94	520	13528	1.3838	1	0.966126	99.9977
Annotation Cluster 27	Enrichment Score: 0.929976562918405
Category	Term	Count	%	p value	Genes	List Total	Pop Hits	Pop Total	Fold Enrichment	Bonferroni	Benjamini	FDR
GOTERM_CC_FAT	GO:0031012~extracellular matrix	7	0.52161	0.0513243	FRAS1, TNFRSF11B, FGF9, NPNT, WNT11, BMP7, WNT6	100	345	12782	2.59345	0.999567	0.979196	46.58
GOTERM_CC_FAT	GO:0044421~extracellular region part	13	0.968703	0.0669113	FRAS1, HYAL1, FGF9, NPNT, FASLG, IL10, TNFRSF11B, CXCL14, TDGF1, CPXM1, WNT11, WNT6, BMP7	100	960	12782	1.7309	0.999962	0.921536	56.1383
GOTERM_CC_FAT	GO:0005578~proteinaceous extracellular matrix	6	0.447094	0.102619	FRAS1, TNFRSF11B, FGF9, NPNT, WNT11, WNT6	100	320	12782	2.39662	1	0.897076	72.4304
SP_PIR_KEYWORDS	extracellular matrix	3	0.223547	0.54081	NPNT, WNT11, WNT6	145	241	19235	1.65131	1	0.929291	99.9929
Annotation Cluster 28	Enrichment Score: 0.9198280740338407
Category	Term	Count	%	p value	Genes	List Total	Pop Hits	Pop Total	Fold Enrichment	Bonferroni	Benjamini	FDR
KEGG_PATHWAY	hsa04060:Cytokine-cytokine receptor interaction	11	0.819672	5.8062e-05	TNFRSF11B, TNFRSF1B, CXCL14, CXCR4, IL10RA, CXCR6, FASLG, TNFRSF19, EDAR, BMP7, IL10	45	262	5085	4.74427	0.00388271	0.00388271	0.0595341
GOTERM_MF_FAT	GO:0005125~cytokine activity	5	0.372578	0.0600498	TNFRSF11B, CXCL14, FASLG, BMP7, IL10	99	195	12983	3.3626	1	0.843993	55.7026
SP_PIR_KEYWORDS	cytokine	4	0.298063	0.154424	CXCL14, FASLG, BMP7, IL10	145	181	19235	2.93161	1	0.740637	87.2585
GOTERM_BP_FAT	GO:0042981~regulation of apoptosis	9	0.670641	0.1875	MSX1, TDGF1, PIM1, LHX4, FASLG, TNFRSF19, BMP7, GLI3, IL10	94	804	13528	1.61099	1	0.760168	96.5442
GOTERM_BP_FAT	GO:0043067~regulation of programmed cell death	9	0.670641	0.194475	MSX1, TDGF1, PIM1, LHX4, FASLG, TNFRSF19, BMP7, GLI3, IL10	94	812	13528	1.59512	1	0.772086	96.9948
GOTERM_BP_FAT	GO:0010941~regulation of cell death	9	0.670641	0.197118	MSX1, TDGF1, PIM1, LHX4, FASLG, TNFRSF19, BMP7, GLI3, IL10	94	815	13528	1.58924	1	0.773425	97.1507
GOTERM_BP_FAT	GO:0043066~negative regulation of apoptosis	5	0.372578	0.226289	MSX1, TDGF1, PIM1, LHX4, IL10	94	354	13528	2.0327	1	0.806817	98.436
GOTERM_BP_FAT	GO:0043069~negative regulation of programmed cell death	5	0.372578	0.233645	MSX1, TDGF1, PIM1, LHX4, IL10	94	359	13528	2.00439	1	0.813433	98.6603
GOTERM_BP_FAT	GO:0060548~negative regulation of cell death	5	0.372578	0.235124	MSX1, TDGF1, PIM1, LHX4, IL10	94	360	13528	1.99882	1	0.812484	98.7016
GOTERM_BP_FAT	GO:0043065~positive regulation of apoptosis	4	0.298063	0.571151	FASLG, TNFRSF19, BMP7, IL10	94	430	13528	1.33874	1	0.985943	99.9999
GOTERM_BP_FAT	GO:0043068~positive regulation of programmed cell death	4	0.298063	0.575911	FASLG, TNFRSF19, BMP7, IL10	94	433	13528	1.32947	1	0.986474	99.9999
GOTERM_BP_FAT	GO:0010942~positive regulation of cell death	4	0.298063	0.579067	FASLG, TNFRSF19, BMP7, IL10	94	435	13528	1.32336	1	0.986738	99.9999
Annotation Cluster 29	Enrichment Score: 0.9072916301503116
Category	Term	Count	%	p value	Genes	List Total	Pop Hits	Pop Total	Fold Enrichment	Bonferroni	Benjamini	FDR
INTERPRO	IPR018247:EF-HAND 1	6	0.447094	0.0276882	RAB11FIP4, S100A3, NKD1, NKD2, PVALB, TNNC1	131	217	16659	3.51616	0.999223	0.548674	30.6432
INTERPRO	IPR011992:EF-Hand type	6	0.447094	0.0376931	RAB11FIP4, S100A3, NKD1, NKD2, PVALB, TNNC1	131	236	16659	3.23308	0.999944	0.589627	39.3889
UP_SEQ_FEATURE	domain:EF-hand	3	0.223547	0.0381696	RAB11FIP4, NKD1, NKD2	145	41	19113	9.64491	1	0.818278	42.738
INTERPRO	IPR018249:EF-HAND 2	5	0.372578	0.0878593	RAB11FIP4, NKD1, NKD2, PVALB, TNNC1	131	215	16659	2.95739	1	0.812693	69.8318
SP_PIR_KEYWORDS	calcium	9	0.670641	0.254108	FRAS1, RAB11FIP4, S100A3, NKD1, NKD2, PVALB, TNNC1, NPNT, ENTPD8	145	803	19235	1.4868	1	0.782647	97.2705
GOTERM_MF_FAT	GO:0005509~calcium ion binding	9	0.670641	0.39139	FRAS1, RAB11FIP4, S100A3, NKD1, NKD2, PVALB, TNNC1, NPNT, ENTPD8	99	919	12983	1.2843	1	0.984852	99.854
UP_SEQ_FEATURE	domain:EF-hand 2	3	0.223547	0.398097	S100A3, PVALB, TNNC1	145	182	19113	2.17275	1	0.996622	99.9306
UP_SEQ_FEATURE	domain:EF-hand 1	3	0.223547	0.398097	S100A3, PVALB, TNNC1	145	182	19113	2.17275	1	0.996622	99.9306
Annotation Cluster 30	Enrichment Score: 0.874585119636649
Category	Term	Count	%	p value	Genes	List Total	Pop Hits	Pop Total	Fold Enrichment	Bonferroni	Benjamini	FDR
GOTERM_MF_FAT	GO:0016564~transcription repressor activity	7	0.52161	0.0323274	MSX1, CDX2, ID2, YAF2, ANKRD1, PROX1, ETV3	99	316	12983	2.90503	0.99986	0.830435	35.0834
GOTERM_MF_FAT	GO:0003714~transcription corepressor activity	4	0.298063	0.0967592	CDX2, YAF2, ANKRD1, PROX1	99	145	12983	3.61769	1	0.839873	73.764
GOTERM_MF_FAT	GO:0003712~transcription cofactor activity	5	0.372578	0.293671	CDX2, YAF2, ANKRD1, PROX1, NR2F1	99	363	12983	1.80636	1	0.969092	98.9655
GOTERM_MF_FAT	GO:0008134~transcription factor binding	6	0.447094	0.34557	CDX2, YAF2, PIM1, ANKRD1, PROX1, NR2F1	99	513	12983	1.53382	1	0.975098	99.6207
Annotation Cluster 31	Enrichment Score: 0.8284393160118383
Category	Term	Count	%	p value	Genes	List Total	Pop Hits	Pop Total	Fold Enrichment	Bonferroni	Benjamini	FDR
GOTERM_BP_FAT	GO:0009967~positive regulation of signal transduction	6	0.447094	0.052575	FGF19, FGF9, ZAP70, FASLG, BMP7, SYK	94	295	13528	2.92708	1	0.494141	58.3252
GOTERM_BP_FAT	GO:0010647~positive regulation of cell communication	6	0.447094	0.0762225	FGF19, FGF9, ZAP70, FASLG, BMP7, SYK	94	329	13528	2.62459	1	0.531469	72.3327
GOTERM_BP_FAT	GO:0043408~regulation of MAPKKK cascade	3	0.223547	0.172441	FGF19, FGF9, SYK	94	109	13528	3.96096	1	0.73389	95.3462
KEGG_PATHWAY	hsa04010:MAPK signaling pathway	5	0.372578	0.198183	FGF19, FGF9, MAP3K8, FASLG, FGF3	45	267	5085	2.1161	1	0.772331	89.6207
GOTERM_BP_FAT	GO:0010627~regulation of protein kinase cascade	4	0.298063	0.244887	FGF19, FGF9, FASLG, SYK	94	249	13528	2.31189	1	0.823846	98.9456
GOTERM_BP_FAT	GO:0010740~positive regulation of protein kinase cascade	3	0.223547	0.319028	FGF19, FGF9, FASLG	94	167	13528	2.5853	1	0.888939	99.8025
Annotation Cluster 32	Enrichment Score: 0.7319521745652837
Category	Term	Count	%	p value	Genes	List Total	Pop Hits	Pop Total	Fold Enrichment	Bonferroni	Benjamini	FDR
GOTERM_BP_FAT	GO:0060284~regulation of cell development	5	0.372578	0.0527707	DLX2, SMAD7, BMP7, PROX1, CHRNA3	94	205	13528	3.51012	1	0.491923	58.4645
GOTERM_BP_FAT	GO:0050767~regulation of neurogenesis	3	0.223547	0.316497	DLX2, BMP7, CHRNA3	94	166	13528	2.60087	1	0.888863	99.7902
GOTERM_BP_FAT	GO:0051960~regulation of nervous system development	3	0.223547	0.3814	DLX2, BMP7, CHRNA3	94	192	13528	2.24867	1	0.929216	99.9584
Annotation Cluster 33	Enrichment Score: 0.676797796191832
Category	Term	Count	%	p value	Genes	List Total	Pop Hits	Pop Total	Fold Enrichment	Bonferroni	Benjamini	FDR
GOTERM_CC_FAT	GO:0030017~sarcomere	3	0.223547	0.175885	TNNC1, SORBS2, ANKRD1	100	98	12782	3.91286	1	0.957557	89.9939
GOTERM_CC_FAT	GO:0030016~myofibril	3	0.223547	0.212379	TNNC1, SORBS2, ANKRD1	100	111	12782	3.45459	1	0.918467	94.163
GOTERM_CC_FAT	GO:0044449~contractile fiber part	3	0.223547	0.218064	TNNC1, SORBS2, ANKRD1	100	113	12782	3.39345	1	0.910241	94.6452
GOTERM_CC_FAT	GO:0043292~contractile fiber	3	0.223547	0.240927	TNNC1, SORBS2, ANKRD1	100	121	12782	3.16909	1	0.881485	96.2383
Annotation Cluster 34	Enrichment Score: 0.6585112316122309
Category	Term	Count	%	p value	Genes	List Total	Pop Hits	Pop Total	Fold Enrichment	Bonferroni	Benjamini	FDR
UP_SEQ_FEATURE	repeat:TPR 5	3	0.223547	0.112156	TTC29, GPSM2, CTR9	145	76	19113	5.20318	1	0.951092	81.8087
INTERPRO	IPR011990:Tetratricopeptide-like helical	4	0.298063	0.124523	NAPG, TTC29, GPSM2, CTR9	131	157	16659	3.23995	1	0.879905	82.3247
UP_SEQ_FEATURE	repeat:TPR 4	3	0.223547	0.165972	TTC29, GPSM2, CTR9	145	97	19113	4.07672	1	0.98448	92.5729
INTERPRO	IPR001440:Tetratricopeptide TPR-1	3	0.223547	0.183608	TTC29, GPSM2, CTR9	131	100	16659	3.81504	1	0.934296	92.8892
INTERPRO	IPR019734:Tetratricopeptide repeat	3	0.223547	0.232033	TTC29, GPSM2, CTR9	131	117	16659	3.26072	1	0.953117	96.7949
INTERPRO	IPR013026:Tetratricopeptide region	3	0.223547	0.243567	TTC29, GPSM2, CTR9	131	121	16659	3.15292	1	0.948485	97.3685
SMART	SM00028:TPR	3	0.223547	0.253445	TTC29, GPSM2, CTR9	77	116	9079	3.04937	1	0.910306	94.9634
UP_SEQ_FEATURE	repeat:TPR 3	3	0.223547	0.279041	TTC29, GPSM2, CTR9	145	138	19113	2.86552	1	0.990325	99.0787
UP_SEQ_FEATURE	repeat:TPR 1	3	0.223547	0.315203	TTC29, GPSM2, CTR9	145	151	19113	2.61882	1	0.991792	99.5592
UP_SEQ_FEATURE	repeat:TPR 2	3	0.223547	0.315203	TTC29, GPSM2, CTR9	145	151	19113	2.61882	1	0.991792	99.5592
SP_PIR_KEYWORDS	tpr repeat	3	0.223547	0.337657	TTC29, GPSM2, CTR9	145	160	19235	2.48728	1	0.823806	99.3656
Annotation Cluster 35	Enrichment Score: 0.6459927565939869
Category	Term	Count	%	p value	Genes	List Total	Pop Hits	Pop Total	Fold Enrichment	Bonferroni	Benjamini	FDR
GOTERM_CC_FAT	GO:0005856~cytoskeleton	15	1.11773	0.178777	MTSS1, GABARAPL1, TNNC1, MYO1D, CEP78, MYO1F, KRT20, KRT23, KRT74, PKP2, SORBS2, KRT71, MYH7B, CHRNA3, PSTPIP2	100	1381	12782	1.38834	1	0.928074	90.404
GOTERM_CC_FAT	GO:0044430~cytoskeletal part	11	0.819672	0.201374	GABARAPL1, KRT74, TNNC1, CEP78, MYO1D, MYO1F, KRT20, KRT23, MYH7B, CHRNA3, KRT71	100	952	12782	1.47691	1	0.936363	93.1151
GOTERM_CC_FAT	GO:0043228~non-membrane-bounded organelle	24	1.78838	0.269065	MTSS1, GABARAPL1, CDX2, TNNC1, MYO1D, CEP78, LEF1, MYO1F, KRT20, ACSS2, GLI3, KRT23, PRMT3, KRT74, NOLC1, ID2, PKP2, SORBS2, GPSM2, CHRNA3, KRT71, MYH7B, PSTPIP2, PBX4	100	2596	12782	1.18169	1	0.888531	97.6002
GOTERM_CC_FAT	GO:0043232~intracellular non-membrane-bounded organelle	24	1.78838	0.269065	MTSS1, GABARAPL1, CDX2, TNNC1, MYO1D, CEP78, LEF1, MYO1F, KRT20, ACSS2, GLI3, KRT23, PRMT3, KRT74, NOLC1, ID2, PKP2, SORBS2, GPSM2, CHRNA3, KRT71, MYH7B, PSTPIP2, PBX4	100	2596	12782	1.18169	1	0.888531	97.6002
Annotation Cluster 36	Enrichment Score: 0.5934950281849956
Category	Term	Count	%	p value	Genes	List Total	Pop Hits	Pop Total	Fold Enrichment	Bonferroni	Benjamini	FDR
GOTERM_BP_FAT	GO:0030182~neuron differentiation	7	0.52161	0.081007	DLX2, STX3, CXCR4, LHX4, EN2, BMP7, GLI3	94	438	13528	2.30001	1	0.548591	74.5658
GOTERM_BP_FAT	GO:0000904~cell morphogenesis involved in differentiation	5	0.372578	0.0873858	CXCR4, LHX4, LEF1, BMP7, PROX1	94	244	13528	2.94908	1	0.566239	77.2808
GOTERM_BP_FAT	GO:0007411~axon guidance	3	0.223547	0.167557	CXCR4, LHX4, BMP7	94	107	13528	4.035	1	0.728843	94.8805
GOTERM_BP_FAT	GO:0048666~neuron development	5	0.372578	0.204619	STX3, CXCR4, LHX4, EN2, BMP7	94	339	13528	2.12264	1	0.78373	97.5528
GOTERM_BP_FAT	GO:0000902~cell morphogenesis	5	0.372578	0.229224	CXCR4, LHX4, LEF1, BMP7, PROX1	94	356	13528	2.02128	1	0.808177	98.5294
GOTERM_BP_FAT	GO:0030030~cell projection organization	5	0.372578	0.247033	MTSS1, STX3, CXCR4, LHX4, BMP7	94	368	13528	1.95537	1	0.825386	98.9931
GOTERM_BP_FAT	GO:0031175~neuron projection development	4	0.298063	0.257803	STX3, CXCR4, LHX4, BMP7	94	256	13528	2.24867	1	0.835781	99.2028
GOTERM_BP_FAT	GO:0032989~cellular component morphogenesis	5	0.372578	0.291212	CXCR4, LHX4, LEF1, BMP7, PROX1	94	397	13528	1.81253	1	0.866784	99.6221
GOTERM_BP_FAT	GO:0007409~axonogenesis	3	0.223547	0.38385	CXCR4, LHX4, BMP7	94	193	13528	2.23702	1	0.929914	99.961
GOTERM_BP_FAT	GO:0048667~cell morphogenesis involved in neuron differentiation	3	0.223547	0.422464	CXCR4, LHX4, BMP7	94	209	13528	2.06576	1	0.945464	99.9863
GOTERM_BP_FAT	GO:0048812~neuron projection morphogenesis	3	0.223547	0.431929	CXCR4, LHX4, BMP7	94	213	13528	2.02697	1	0.948735	99.9895
GOTERM_BP_FAT	GO:0048858~cell projection morphogenesis	3	0.223547	0.504538	CXCR4, LHX4, BMP7	94	245	13528	1.76222	1	0.972168	99.9989
GOTERM_BP_FAT	GO:0032990~cell part morphogenesis	3	0.223547	0.528108	CXCR4, LHX4, BMP7	94	256	13528	1.6865	1	0.977595	99.9995
Annotation Cluster 37	Enrichment Score: 0.5709233679138954
Category	Term	Count	%	p value	Genes	List Total	Pop Hits	Pop Total	Fold Enrichment	Bonferroni	Benjamini	FDR
GOTERM_MF_FAT	GO:0005525~GTP binding	6	0.447094	0.150108	RASL11B, SEPT4, NOLC1, RASL10B, RTKN, DOCK11	99	372	12983	2.11518	1	0.888722	88.2168
GOTERM_MF_FAT	GO:0032561~guanyl ribonucleotide binding	6	0.447094	0.16213	RASL11B, SEPT4, NOLC1, RASL10B, RTKN, DOCK11	99	382	12983	2.05981	1	0.885931	90.2295
GOTERM_MF_FAT	GO:0019001~guanyl nucleotide binding	6	0.447094	0.16213	RASL11B, SEPT4, NOLC1, RASL10B, RTKN, DOCK11	99	382	12983	2.05981	1	0.885931	90.2295
SP_PIR_KEYWORDS	gtp-binding	5	0.372578	0.233108	RASL11B, SEPT4, NOLC1, RASL10B, RTKN	145	329	19235	2.01604	1	0.78028	96.1611
GOTERM_BP_FAT	GO:0007264~small GTPase mediated signal transduction	3	0.223547	0.623737	RASL11B, RASL10B, RTKN	94	305	13528	1.41556	1	0.992123	100
UP_SEQ_FEATURE	nucleotide phosphate-binding region:GTP	3	0.223547	0.654293	RASL11B, SEPT4, RASL10B	145	295	19113	1.34048	1	0.999985	100
Annotation Cluster 38	Enrichment Score: 0.5675943810923203
Category	Term	Count	%	p value	Genes	List Total	Pop Hits	Pop Total	Fold Enrichment	Bonferroni	Benjamini	FDR
UP_SEQ_FEATURE	repeat:LRR 3	5	0.372578	0.189338	LRRC2, CEP78, LRIG1, NLRP11, LGR6	145	299	19113	2.20424	1	0.989936	95.0566
UP_SEQ_FEATURE	repeat:LRR 6	4	0.298063	0.211024	LRRC2, LRIG1, NLRP11, LGR6	145	210	19113	2.51074	1	0.993037	96.6479
UP_SEQ_FEATURE	repeat:LRR 1	5	0.372578	0.218848	LRRC2, CEP78, LRIG1, NLRP11, LGR6	145	318	19113	2.07254	1	0.992989	97.0939
UP_SEQ_FEATURE	repeat:LRR 2	5	0.372578	0.220436	LRRC2, CEP78, LRIG1, NLRP11, LGR6	145	319	19113	2.06605	1	0.991779	97.1774
SP_PIR_KEYWORDS	leucine-rich repeat	5	0.372578	0.221962	LRRC2, CEP78, LRIG1, NLRP11, LGR6	145	322	19235	2.05986	1	0.77254	95.4168
UP_SEQ_FEATURE	repeat:LRR 5	4	0.298063	0.252773	LRRC2, LRIG1, NLRP11, LGR6	145	231	19113	2.28249	1	0.989226	98.4616
UP_SEQ_FEATURE	repeat:LRR 9	3	0.223547	0.270663	LRRC2, LRIG1, LGR6	145	135	19113	2.9292	1	0.990048	98.9129
INTERPRO	IPR003591:Leucine-rich repeat, typical subtype	3	0.223547	0.272508	LRRC2, LRIG1, LGR6	131	131	16659	2.91224	1	0.961037	98.4172
UP_SEQ_FEATURE	repeat:LRR 4	4	0.298063	0.295597	LRRC2, LRIG1, NLRP11, LGR6	145	252	19113	2.09228	1	0.990827	99.3395
SMART	SM00369:LRR_TYP	3	0.223547	0.300102	LRRC2, LRIG1, LGR6	77	131	9079	2.70021	1	0.905108	97.3964
UP_SEQ_FEATURE	repeat:LRR 8	3	0.223547	0.307885	LRRC2, LRIG1, LGR6	145	149	19113	2.65397	1	0.991721	99.4867
UP_SEQ_FEATURE	repeat:LRR 7	3	0.223547	0.386091	LRRC2, LRIG1, LGR6	145	177	19113	2.23413	1	0.996772	99.9079
INTERPRO	IPR001611:Leucine-rich repeat	3	0.223547	0.497065	LRRC2, LRIG1, LGR6	131	213	16659	1.7911	1	0.996495	99.9871
Annotation Cluster 39	Enrichment Score: 0.5186855341406779
Category	Term	Count	%	p value	Genes	List Total	Pop Hits	Pop Total	Fold Enrichment	Bonferroni	Benjamini	FDR
GOTERM_BP_FAT	GO:0006886~intracellular protein transport	5	0.372578	0.256054	STX3, NAPG, FGF9, ARFIP1, GLI3	94	374	13528	1.924	1	0.8349	99.1718
GOTERM_BP_FAT	GO:0008104~protein localization	9	0.670641	0.259784	FRAS1, RAB11FIP4, STX3, NAPG, FGF9, SNX25, ARFIP1, GLI3, IL10	94	882	13528	1.46852	1	0.836962	99.2366
GOTERM_BP_FAT	GO:0015031~protein transport	8	0.596125	0.269552	FRAS1, RAB11FIP4, STX3, NAPG, FGF9, SNX25, ARFIP1, GLI3	94	762	13528	1.51092	1	0.845303	99.3845
GOTERM_BP_FAT	GO:0045184~establishment of protein localization	8	0.596125	0.277093	FRAS1, RAB11FIP4, STX3, NAPG, FGF9, SNX25, ARFIP1, GLI3	94	769	13528	1.49716	1	0.851832	99.4797
GOTERM_BP_FAT	GO:0034613~cellular protein localization	5	0.372578	0.31295	STX3, NAPG, FGF9, ARFIP1, GLI3	94	411	13528	1.75079	1	0.886662	99.7719
GOTERM_BP_FAT	GO:0070727~cellular macromolecule localization	5	0.372578	0.317632	STX3, NAPG, FGF9, ARFIP1, GLI3	94	414	13528	1.7381	1	0.888778	99.7958
GOTERM_BP_FAT	GO:0046907~intracellular transport	6	0.447094	0.473794	STX3, NUDT4, NAPG, FGF9, ARFIP1, GLI3	94	657	13528	1.31429	1	0.963701	99.997
Annotation Cluster 40	Enrichment Score: 0.49969877080773284
Category	Term	Count	%	p value	Genes	List Total	Pop Hits	Pop Total	Fold Enrichment	Bonferroni	Benjamini	FDR
SP_PIR_KEYWORDS	cell membrane	26	1.93741	0.0211611	FRAS1, NKD1, NKD2, SLC7A8, FASLG, LGR6, IL17RD, NELF, SLC7A6, VEPH1, TNFRSF1B, SLC16A1, CXCR4, CXCR6, ENTPD8, TDGF1, RASL10B, ZAP70, PLEKHO1, CHRNA3, PAG1, PIM1, OXGR1, FYN, EFNA4, TREM2	145	2194	19235	1.57203	0.977307	0.417728	23.1035
SP_PIR_KEYWORDS	membrane	53	3.94933	0.201547	SLC7A8, FASLG, APCDD1, LGR6, IL17RD, SLC7A6, ZNRF3, NELF, VEPH1, SLC16A1, NKPD1, CXCR4, RASL10B, TDGF1, CXCR6, CHST13, PAG1, CHRNA3, STX3, PIM1, SDK1, OXGR1, EDAR, RAB11FIP4, GYLTL1B, KLRG1, MFSD11, EFNA4, TREM2, MYH7B, FRAS1, NKD1, NKD2, LMBR1, NAPG, ABHD6, LRIG1, ATP12A, TNFRSF1B, IL10RA, CKMT2, ENTPD8, PLEKHO1, ZAP70, TNFRSF19, UGT8, PSTPIP2, ASPSCR1, GABARAPL1, C3ORF21, TMEM47, IFI27, FYN	145	6256	19235	1.12384	1	0.783956	93.7001
UP_SEQ_FEATURE	topological domain:Extracellular	25	1.86289	0.231023	FRAS1, LMBR1, ABHD6, FASLG, LRIG1, LGR6, APCDD1, IL17RD, SLC7A6, ZNRF3, TNFRSF1B, SLC16A1, CXCR4, IL10RA, CXCR6, ENTPD8, TNFRSF19, CHRNA3, PAG1, STX3, SDK1, EDAR, OXGR1, KLRG1, TREM2	145	2719	19113	1.21197	1	0.989134	97.6795
GOTERM_CC_FAT	GO:0005886~plasma membrane	34	2.53353	0.234275	FRAS1, NKD1, NKD2, SLC7A8, FASLG, LGR6, ATP12A, IL17RD, SLC7A6, NELF, VEPH1, TNFRSF1B, SLC16A1, CXCR4, IL10RA, RASL10B, CXCR6, ENTPD8, TDGF1, PLEKHO1, ZAP70, CHRNA3, PAG1, SYK, STX3, SMAD7, PIM1, EDAR, OXGR1, TMEM47, FYN, PKP2, EFNA4, TREM2	100	3777	12782	1.15062	1	0.886953	95.8267
UP_SEQ_FEATURE	glycosylation site:N-linked (GlcNAc...)	36	2.68256	0.242207	FRAS1, FGF9, LRIG1, FASLG, NOTUM, LGR6, APCDD1, IL17RD, IL10, TNFRSF11B, TNFRSF1B, CXCR4, IL10RA, CXCR6, ENTPD8, TDGF1, TNFRSF19, CHST13, UGT8, WNT6, FGF3, CHRNA3, HYAL1, CTSZ, SDK1, EDAR, OXGR1, GYLTL1B, KLRG1, KIAA1199, CPXM1, MFSD11, WNT11, EFNA4, BMP7, TREM2	145	4129	19113	1.14926	1	0.988391	98.1188
SP_PIR_KEYWORDS	glycoprotein	36	2.68256	0.326244	FRAS1, FGF9, LRIG1, FASLG, NOTUM, LGR6, APCDD1, IL17RD, IL10, TNFRSF11B, TNFRSF1B, CXCR4, IL10RA, CXCR6, ENTPD8, TDGF1, TNFRSF19, CHST13, UGT8, WNT6, FGF3, CHRNA3, HYAL1, CTSZ, SDK1, EDAR, OXGR1, GYLTL1B, KLRG1, KIAA1199, CPXM1, MFSD11, WNT11, EFNA4, BMP7, TREM2	145	4318	19235	1.10597	1	0.825769	99.2174
UP_SEQ_FEATURE	topological domain:Cytoplasmic	28	2.08644	0.397902	FRAS1, LMBR1, ABHD6, FASLG, LRIG1, ATP12A, LGR6, APCDD1, IL17RD, ZNRF3, SLC7A6, TNFRSF1B, SLC16A1, CXCR4, IL10RA, CXCR6, ENTPD8, CHST13, TNFRSF19, CHRNA3, PAG1, STX3, SDK1, EDAR, OXGR1, KLRG1, GYLTL1B, TREM2	145	3374	19113	1.09389	1	0.997039	99.9303
UP_SEQ_FEATURE	transmembrane region	35	2.60805	0.745816	FRAS1, LMBR1, ABHD6, SLC7A8, LRIG1, FASLG, LGR6, APCDD1, ATP12A, IL17RD, ZNRF3, SLC7A6, TNFRSF1B, SLC16A1, NKPD1, CXCR4, IL10RA, CXCR6, ENTPD8, TNFRSF19, CHST13, UGT8, CHRNA3, PAG1, STX3, SDK1, EDAR, OXGR1, C3ORF21, TMEM47, IFI27, GYLTL1B, KLRG1, MFSD11, TREM2	145	4911	19113	0.939418	1	0.999999	100
SP_PIR_KEYWORDS	transmembrane	35	2.60805	0.75955	FRAS1, LMBR1, ABHD6, SLC7A8, LRIG1, FASLG, LGR6, APCDD1, ATP12A, IL17RD, ZNRF3, SLC7A6, TNFRSF1B, SLC16A1, NKPD1, CXCR4, IL10RA, CXCR6, ENTPD8, TNFRSF19, CHST13, UGT8, CHRNA3, PAG1, STX3, SDK1, EDAR, OXGR1, C3ORF21, TMEM47, IFI27, GYLTL1B, KLRG1, MFSD11, TREM2	145	4973	19235	0.933628	1	0.988035	100
GOTERM_CC_FAT	GO:0016021~integral to membrane	37	2.75708	0.871581	FRAS1, LMBR1, ABHD6, SLC7A8, LRIG1, FASLG, LGR6, APCDD1, ATP12A, IL17RD, ZNRF3, SLC7A6, TNFRSF1B, SLC16A1, NKPD1, CXCR4, IL10RA, CXCR6, ENTPD8, TNFRSF19, CHST13, UGT8, CHRNA3, PAG1, STX3, SDK1, EDAR, OXGR1, C3ORF21, TMEM47, IFI27, GYLTL1B, KLRG1, PKP2, MFSD11, EFNA4, TREM2	100	5297	12782	0.892834	1	0.998583	100
GOTERM_CC_FAT	GO:0031224~intrinsic to membrane	38	2.83159	0.889235	FRAS1, LMBR1, ABHD6, SLC7A8, LRIG1, FASLG, LGR6, APCDD1, ATP12A, IL17RD, ZNRF3, SLC7A6, TNFRSF1B, SLC16A1, NKPD1, CXCR4, IL10RA, CXCR6, ENTPD8, TDGF1, TNFRSF19, CHST13, UGT8, CHRNA3, PAG1, STX3, SDK1, EDAR, OXGR1, C3ORF21, TMEM47, IFI27, GYLTL1B, KLRG1, PKP2, MFSD11, EFNA4, TREM2	100	5485	12782	0.885535	1	0.998641	100
Annotation Cluster 41	Enrichment Score: 0.4733992339339243
Category	Term	Count	%	p value	Genes	List Total	Pop Hits	Pop Total	Fold Enrichment	Bonferroni	Benjamini	FDR
GOTERM_MF_FAT	GO:0005125~cytokine activity	5	0.372578	0.0600498	TNFRSF11B, CXCL14, FASLG, BMP7, IL10	99	195	12983	3.3626	1	0.843993	55.7026
GOTERM_BP_FAT	GO:0048545~response to steroid hormone stimulus	3	0.223547	0.3814	TNFRSF11B, BMP7, IL10	94	192	13528	2.24867	1	0.929216	99.9584
GOTERM_BP_FAT	GO:0009725~response to hormone stimulus	3	0.223547	0.722671	TNFRSF11B, BMP7, IL10	94	367	13528	1.17642	1	0.998078	100
GOTERM_BP_FAT	GO:0009719~response to endogenous stimulus	3	0.223547	0.771916	TNFRSF11B, BMP7, IL10	94	405	13528	1.06604	1	0.999123	100
Annotation Cluster 42	Enrichment Score: 0.4431808397294704
Category	Term	Count	%	p value	Genes	List Total	Pop Hits	Pop Total	Fold Enrichment	Bonferroni	Benjamini	FDR
UP_SEQ_FEATURE	domain:PH	4	0.298063	0.264929	VEPH1, PLEKHO1, RTKN, DOCK11	145	237	19113	2.22471	1	0.990304	98.7838
INTERPRO	IPR001849:Pleckstrin homology	4	0.298063	0.367484	VEPH1, PLEKHO1, RTKN, DOCK11	131	277	16659	1.83636	1	0.982184	99.7443
SMART	SM00233:PH	4	0.298063	0.410552	VEPH1, PLEKHO1, RTKN, DOCK11	77	277	9079	1.70266	1	0.945368	99.5503
INTERPRO	IPR011993:Pleckstrin homology-type	4	0.298063	0.422222	VEPH1, PLEKHO1, RTKN, DOCK11	131	303	16659	1.67878	1	0.99056	99.9214
Annotation Cluster 43	Enrichment Score: 0.4425899147604026
Category	Term	Count	%	p value	Genes	List Total	Pop Hits	Pop Total	Fold Enrichment	Bonferroni	Benjamini	FDR
INTERPRO	IPR006210:EGF-like	4	0.298063	0.207413	FRAS1, HYAL1, NPNT, TDGF1	131	201	16659	2.53071	1	0.948376	95.1645
SMART	SM00181:EGF	4	0.298063	0.236847	FRAS1, HYAL1, NPNT, TDGF1	77	201	9079	2.34645	1	0.948864	93.6937
SP_PIR_KEYWORDS	egf-like domain	3	0.223547	0.515676	HYAL1, NPNT, TDGF1	145	230	19235	1.73028	1	0.923196	99.9864
INTERPRO	IPR013032:EGF-like region, conserved site	3	0.223547	0.669823	HYAL1, NPNT, TDGF1	131	293	16659	1.30206	1	0.999854	99.9999
Annotation Cluster 44	Enrichment Score: 0.3769271796079534
Category	Term	Count	%	p value	Genes	List Total	Pop Hits	Pop Total	Fold Enrichment	Bonferroni	Benjamini	FDR
GOTERM_CC_FAT	GO:0005773~vacuole	4	0.298063	0.310069	HYAL1, CTSZ, GABARAPL1, STX3	100	252	12782	2.02889	1	0.897036	98.7927
GOTERM_CC_FAT	GO:0005764~lysosome	3	0.223547	0.488518	HYAL1, CTSZ, STX3	100	211	12782	1.81735	1	0.970395	99.9657
GOTERM_CC_FAT	GO:0000323~lytic vacuole	3	0.223547	0.488518	HYAL1, CTSZ, STX3	100	211	12782	1.81735	1	0.970395	99.9657
Annotation Cluster 45	Enrichment Score: 0.3307749398486683
Category	Term	Count	%	p value	Genes	List Total	Pop Hits	Pop Total	Fold Enrichment	Bonferroni	Benjamini	FDR
GOTERM_BP_FAT	GO:0007155~cell adhesion	7	0.52161	0.350058	MTSS1, PKP2, NPNT, CPXM1, SDK1, LEF1, SYK	94	700	13528	1.43915	1	0.911994	99.9072
GOTERM_BP_FAT	GO:0022610~biological adhesion	7	0.52161	0.351295	MTSS1, PKP2, NPNT, CPXM1, SDK1, LEF1, SYK	94	701	13528	1.4371	1	0.911955	99.9101
SP_PIR_KEYWORDS	cell adhesion	3	0.223547	0.827683	PKP2, NPNT, SDK1	145	422	19235	0.943046	1	0.993917	100
Annotation Cluster 46	Enrichment Score: 0.3132571327085912
Category	Term	Count	%	p value	Genes	List Total	Pop Hits	Pop Total	Fold Enrichment	Bonferroni	Benjamini	FDR
GOTERM_BP_FAT	GO:0006954~inflammatory response	4	0.298063	0.387406	TNFRSF1B, KLRG1, CXCR4, IL10	94	325	13528	1.77126	1	0.931285	99.9645
GOTERM_BP_FAT	GO:0006952~defense response	6	0.447094	0.416726	TNFRSF1B, KLRG1, CXCR4, MYO1F, ANKRD1, IL10	94	615	13528	1.40405	1	0.943947	99.9839
GOTERM_BP_FAT	GO:0009611~response to wounding	4	0.298063	0.711561	TNFRSF1B, KLRG1, CXCR4, IL10	94	530	13528	1.08615	1	0.997728	100
Annotation Cluster 47	Enrichment Score: 0.3015769823455187
Category	Term	Count	%	p value	Genes	List Total	Pop Hits	Pop Total	Fold Enrichment	Bonferroni	Benjamini	FDR
GOTERM_CC_FAT	GO:0017053~transcriptional repressor complex	3	0.223547	0.0400453	CDX2, GLI3, ETV3	100	41	12782	9.35268	0.99754	0.99754	38.5127
GOTERM_CC_FAT	GO:0044451~nucleoplasm part	7	0.52161	0.259972	CDX2, SMAD7, LEF1, ANKRD1, GLI3, CTR9, ETV3	100	555	12782	1.61214	1	0.890611	97.2199
GOTERM_CC_FAT	GO:0005667~transcription factor complex	3	0.223547	0.486014	SMAD7, LEF1, ANKRD1	100	210	12782	1.826	1	0.973313	99.9637
GOTERM_CC_FAT	GO:0005654~nucleoplasm	7	0.52161	0.68696	CDX2, SMAD7, LEF1, ANKRD1, GLI3, CTR9, ETV3	100	882	12782	1.01444	1	0.992388	99.9999
GOTERM_CC_FAT	GO:0005730~nucleolus	5	0.372578	0.796476	NOLC1, GPSM2, LEF1, ACSS2, GLI3	100	698	12782	0.915616	1	0.997122	100
GOTERM_CC_FAT	GO:0031981~nuclear lumen	10	0.745156	0.804972	CDX2, NOLC1, SMAD7, GPSM2, LEF1, ANKRD1, ACSS2, GLI3, CTR9, ETV3	100	1450	12782	0.881517	1	0.997151	100
GOTERM_CC_FAT	GO:0070013~intracellular organelle lumen	10	0.745156	0.94514	CDX2, NOLC1, SMAD7, GPSM2, LEF1, ANKRD1, ACSS2, GLI3, CTR9, ETV3	100	1779	12782	0.718494	1	0.999803	100
GOTERM_CC_FAT	GO:0043233~organelle lumen	10	0.745156	0.954127	CDX2, NOLC1, SMAD7, GPSM2, LEF1, ANKRD1, ACSS2, GLI3, CTR9, ETV3	100	1820	12782	0.702308	1	0.999861	100
GOTERM_CC_FAT	GO:0031974~membrane-enclosed lumen	10	0.745156	0.960934	CDX2, NOLC1, SMAD7, GPSM2, LEF1, ANKRD1, ACSS2, GLI3, CTR9, ETV3	100	1856	12782	0.688685	1	0.999895	100
Annotation Cluster 48	Enrichment Score: 0.3015144884035827
Category	Term	Count	%	p value	Genes	List Total	Pop Hits	Pop Total	Fold Enrichment	Bonferroni	Benjamini	FDR
SP_PIR_KEYWORDS	sh3 domain	3	0.223547	0.467738	SORBS2, FYN, MYO1F	145	210	19235	1.89507	1	0.897506	99.9567
INTERPRO	IPR001452:Src homology-3 domain	3	0.223547	0.497065	SORBS2, FYN, MYO1F	131	213	16659	1.7911	1	0.996495	99.9871
SMART	SM00326:SH3	3	0.223547	0.535847	SORBS2, FYN, MYO1F	77	213	9079	1.66069	1	0.979692	99.9609
Annotation Cluster 49	Enrichment Score: 0.25707831850163476
Category	Term	Count	%	p value	Genes	List Total	Pop Hits	Pop Total	Fold Enrichment	Bonferroni	Benjamini	FDR
GOTERM_BP_FAT	GO:0050801~ion homeostasis	5	0.372578	0.309833	CXCR4, SMAD7, SLC7A8, ATP12A, CHRNA3	94	409	13528	1.75935	1	0.884832	99.7545
GOTERM_BP_FAT	GO:0055065~metal ion homeostasis	3	0.223547	0.41292	CXCR4, SLC7A8, ATP12A	94	205	13528	2.10607	1	0.943402	99.9822
GOTERM_BP_FAT	GO:0042592~homeostatic process	7	0.52161	0.413435	GYLTL1B, ID2, CXCR4, SMAD7, SLC7A8, ATP12A, CHRNA3	94	751	13528	1.34142	1	0.942954	99.9824
GOTERM_MF_FAT	GO:0042277~peptide binding	3	0.223547	0.454972	CXCR4, CXCR6, SLC7A8	99	203	12983	1.93805	1	0.99193	99.9658
GOTERM_BP_FAT	GO:0048878~chemical homeostasis	5	0.372578	0.470154	CXCR4, SMAD7, SLC7A8, ATP12A, CHRNA3	94	512	13528	1.40542	1	0.963421	99.9966
SP_PIR_KEYWORDS	transmembrane protein	6	0.447094	0.527905	IFI27, TNFRSF1B, CXCR4, FASLG, ATP12A, CHRNA3	145	642	19235	1.23977	1	0.926092	99.9901
GOTERM_CC_FAT	GO:0044459~plasma membrane part	18	1.34128	0.548467	FRAS1, STX3, SMAD7, SLC7A8, FASLG, ATP12A, SLC7A6, VEPH1, TMEM47, PKP2, CXCR4, CXCR6, TDGF1, RASL10B, ZAP70, EFNA4, CHRNA3, SYK	100	2203	12782	1.04438	1	0.979677	99.9922
GOTERM_BP_FAT	GO:0055080~cation homeostasis	3	0.223547	0.588501	CXCR4, SLC7A8, ATP12A	94	286	13528	1.5096	1	0.987943	99.9999
GOTERM_BP_FAT	GO:0019725~cellular homeostasis	4	0.298063	0.626096	GYLTL1B, CXCR4, SMAD7, CHRNA3	94	466	13528	1.23532	1	0.992213	100
GOTERM_BP_FAT	GO:0006873~cellular ion homeostasis	3	0.223547	0.732361	CXCR4, SMAD7, CHRNA3	94	374	13528	1.1544	1	0.9983	100
GOTERM_BP_FAT	GO:0055082~cellular chemical homeostasis	3	0.223547	0.740439	CXCR4, SMAD7, CHRNA3	94	380	13528	1.13617	1	0.998496	100
GOTERM_CC_FAT	GO:0005887~integral to plasma membrane	8	0.596125	0.825144	CXCR4, CXCR6, SLC7A8, FASLG, EFNA4, ATP12A, SLC7A6, CHRNA3	100	1188	12782	0.860741	1	0.997424	100
GOTERM_CC_FAT	GO:0031226~intrinsic to plasma membrane	8	0.596125	0.842398	CXCR4, CXCR6, SLC7A8, FASLG, EFNA4, ATP12A, SLC7A6, CHRNA3	100	1215	12782	0.841613	1	0.997915	100
Annotation Cluster 50	Enrichment Score: 0.11714739222191263
Category	Term	Count	%	p value	Genes	List Total	Pop Hits	Pop Total	Fold Enrichment	Bonferroni	Benjamini	FDR
GOTERM_BP_FAT	GO:0006461~protein complex assembly	4	0.298063	0.680064	NAPG, SLC7A6, CHRNA3, SYK	94	505	13528	1.13992	1	0.99631	100
GOTERM_BP_FAT	GO:0070271~protein complex biogenesis	4	0.298063	0.680064	NAPG, SLC7A6, CHRNA3, SYK	94	505	13528	1.13992	1	0.99631	100
GOTERM_BP_FAT	GO:0065003~macromolecular complex assembly	4	0.298063	0.842198	NAPG, SLC7A6, CHRNA3, SYK	94	665	13528	0.865653	1	0.999826	100
GOTERM_BP_FAT	GO:0043933~macromolecular complex subunit organization	4	0.298063	0.872763	NAPG, SLC7A6, CHRNA3, SYK	94	710	13528	0.810788	1	0.999934	100
Annotation Cluster 51	Enrichment Score: 0.11314236187888334
Category	Term	Count	%	p value	Genes	List Total	Pop Hits	Pop Total	Fold Enrichment	Bonferroni	Benjamini	FDR
GOTERM_CC_FAT	GO:0031988~membrane-bounded vesicle	5	0.372578	0.646922	MTSS1, STX3, NKD2, FASLG, BMP7	100	568	12782	1.12518	1	0.990318	99.9996
GOTERM_CC_FAT	GO:0031982~vesicle	5	0.372578	0.769273	MTSS1, STX3, NKD2, FASLG, BMP7	100	670	12782	0.953881	1	0.996563	100
GOTERM_CC_FAT	GO:0016023~cytoplasmic membrane-bounded vesicle	4	0.298063	0.805004	MTSS1, STX3, NKD2, FASLG	100	550	12782	0.9296	1	0.996726	100
GOTERM_CC_FAT	GO:0031410~cytoplasmic vesicle	4	0.298063	0.880442	MTSS1, STX3, NKD2, FASLG	100	642	12782	0.796386	1	0.998503	100
Annotation Cluster 52	Enrichment Score: 0.09793647874900718
Category	Term	Count	%	p value	Genes	List Total	Pop Hits	Pop Total	Fold Enrichment	Bonferroni	Benjamini	FDR
GOTERM_BP_FAT	GO:0000278~mitotic cell cycle	3	0.223547	0.726859	NOLC1, PIM1, NEK9	94	370	13528	1.16688	1	0.99817	100
GOTERM_BP_FAT	GO:0022403~cell cycle phase	3	0.223547	0.782418	NOLC1, PIM1, NEK9	94	414	13528	1.04286	1	0.99928	100
GOTERM_BP_FAT	GO:0007049~cell cycle	5	0.372578	0.788197	SEPT4, NOLC1, MAP3K8, PIM1, NEK9	94	776	13528	0.927287	1	0.999348	100
GOTERM_BP_FAT	GO:0022402~cell cycle process	3	0.223547	0.90517	NOLC1, PIM1, NEK9	94	565	13528	0.76415	1	0.999981	100
Annotation Cluster 53	Enrichment Score: 0.09742167120744234
Category	Term	Count	%	p value	Genes	List Total	Pop Hits	Pop Total	Fold Enrichment	Bonferroni	Benjamini	FDR
GOTERM_CC_FAT	GO:0005624~membrane fraction	6	0.447094	0.759045	TNFRSF1B, SLC16A1, STX3, NAPG, ENTPD8, PSTPIP2	100	809	12782	0.947985	1	0.996497	100
GOTERM_CC_FAT	GO:0005626~insoluble fraction	6	0.447094	0.786655	TNFRSF1B, SLC16A1, STX3, NAPG, ENTPD8, PSTPIP2	100	839	12782	0.914088	1	0.997041	100
GOTERM_CC_FAT	GO:0000267~cell fraction	7	0.52161	0.854443	TNFRSF1B, SLC16A1, STX3, NAPG, PKIG, ENTPD8, PSTPIP2	100	1083	12782	0.826168	1	0.998155	100
Annotation Cluster 54	Enrichment Score: 0.08495569327454315
Category	Term	Count	%	p value	Genes	List Total	Pop Hits	Pop Total	Fold Enrichment	Bonferroni	Benjamini	FDR
INTERPRO	IPR003599:Immunoglobulin subtype	3	0.223547	0.732072	SDK1, LRIG1, TREM2	131	330	16659	1.15607	1	0.999962	100
SMART	SM00409:IG	3	0.223547	0.769386	SDK1, LRIG1, TREM2	77	330	9079	1.0719	1	0.999008	100
SP_PIR_KEYWORDS	Immunoglobulin domain	3	0.223547	0.870264	SDK1, LRIG1, TREM2	145	470	19235	0.846735	1	0.996156	100
INTERPRO	IPR013783:Immunoglobulin-like fold	3	0.223547	0.932884	SDK1, LRIG1, TREM2	131	553	16659	0.68988	1	1	100
Annotation Cluster 55	Enrichment Score: 0.01970133183329692
Category	Term	Count	%	p value	Genes	List Total	Pop Hits	Pop Total	Fold Enrichment	Bonferroni	Benjamini	FDR
INTERPRO	IPR000276:7TM GPCR, rhodopsin-like	4	0.298063	0.926977	CXCR4, CXCR6, OXGR1, LGR6	131	727	16659	0.699686	1	1	100
SP_PIR_KEYWORDS	g-protein coupled receptor	4	0.298063	0.946945	CXCR4, CXCR6, OXGR1, LGR6	145	816	19235	0.65027	1	0.999404	100
GOTERM_BP_FAT	GO:0007186~G-protein coupled receptor protein signaling pathway	5	0.372578	0.956025	CXCR4, CXCR6, GPSM2, OXGR1, LGR6	94	1123	13528	0.640761	1	0.999999	100
SP_PIR_KEYWORDS	transducer	4	0.298063	0.961977	CXCR4, CXCR6, OXGR1, LGR6	145	874	19235	0.607117	1	0.999677	100
PIR_SUPERFAMILY	PIRSF800006:rhodopsin-like G protein-coupled receptors	3	0.223547	0.963572	CXCR4, CXCR6, OXGR1	54	686	7396	0.598963	1	1	100
INTERPRO	IPR017452:GPCR, rhodopsin-like superfamily	3	0.223547	0.979219	CXCR4, CXCR6, OXGR1	131	726	16659	0.525487	1	1	100
Annotation Cluster 56	Enrichment Score: 0.012936903936551253
Category	Term	Count	%	p value	Genes	List Total	Pop Hits	Pop Total	Fold Enrichment	Bonferroni	Benjamini	FDR
SP_PIR_KEYWORDS	metal-binding	17	1.26677	0.946072	FRAS1, S100A3, NUDT4, PIM1, ATP12A, GLI3, ZNRF3, PRMT3, AMDHD1, YAF2, FYN, CPXM1, MAP3K8, LHX4, SP5, NEK9, NR2F1	145	2972	19235	0.758795	1	0.999442	100
GOTERM_MF_FAT	GO:0046872~metal ion binding	25	1.86289	0.956827	FRAS1, S100A3, NKD1, NKD2, TNNC1, NPNT, ATP12A, GLI3, ZNRF3, PRMT3, PVALB, SORBS2, ENTPD8, MAP3K8, LHX4, NR2F1, NUDT4, PIM1, RAB11FIP4, AMDHD1, FYN, YAF2, CPXM1, SP5, NEK9	99	4140	12983	0.791917	1	1	100
GOTERM_MF_FAT	GO:0043169~cation binding	25	1.86289	0.962256	FRAS1, S100A3, NKD1, NKD2, TNNC1, NPNT, ATP12A, GLI3, ZNRF3, PRMT3, PVALB, SORBS2, ENTPD8, MAP3K8, LHX4, NR2F1, NUDT4, PIM1, RAB11FIP4, AMDHD1, FYN, YAF2, CPXM1, SP5, NEK9	99	4179	12983	0.784526	1	1	100
GOTERM_MF_FAT	GO:0043167~ion binding	25	1.86289	0.969704	FRAS1, S100A3, NKD1, NKD2, TNNC1, NPNT, ATP12A, GLI3, ZNRF3, PRMT3, PVALB, SORBS2, ENTPD8, MAP3K8, LHX4, NR2F1, NUDT4, PIM1, RAB11FIP4, AMDHD1, FYN, YAF2, CPXM1, SP5, NEK9	99	4241	12983	0.773057	1	1	100
GOTERM_MF_FAT	GO:0046914~transition metal ion binding	14	1.04322	0.986353	S100A3, NUDT4, PIM1, GLI3, ZNRF3, PRMT3, AMDHD1, YAF2, FYN, SORBS2, CPXM1, LHX4, SP5, NR2F1	99	2785	12983	0.659239	1	1	100
SP_PIR_KEYWORDS	zinc	10	0.745156	0.986972	PRMT3, AMDHD1, S100A3, YAF2, CPXM1, SP5, LHX4, GLI3, ZNRF3, NR2F1	145	2189	19235	0.606008	1	0.999973	100
GOTERM_MF_FAT	GO:0008270~zinc ion binding	11	0.819672	0.987227	PRMT3, AMDHD1, S100A3, YAF2, SORBS2, CPXM1, SP5, LHX4, GLI3, ZNRF3, NR2F1	99	2311	12983	0.624213	1	1	100
Annotation Cluster 57	Enrichment Score: 0.007799557487625785
Category	Term	Count	%	p value	Genes	List Total	Pop Hits	Pop Total	Fold Enrichment	Bonferroni	Benjamini	FDR
INTERPRO	IPR007087:Zinc finger, C2H2-type	4	0.298063	0.947723	PRMT3, SORBS2, SP5, GLI3	131	784	16659	0.648816	1	1	100
GOTERM_MF_FAT	GO:0008270~zinc ion binding	11	0.819672	0.987227	PRMT3, AMDHD1, S100A3, YAF2, SORBS2, CPXM1, SP5, LHX4, GLI3, ZNRF3, NR2F1	99	2311	12983	0.624213	1	1	100
INTERPRO	IPR015880:Zinc finger, C2H2-like	3	0.223547	0.987378	PRMT3, SP5, GLI3	131	797	16659	0.478675	1	1	100
SMART	SM00355:ZnF_C2H2	3	0.223547	0.992458	PRMT3, SP5, GLI3	77	797	9079	0.443823	1	1	100
SP_PIR_KEYWORDS	zinc-finger	6	0.447094	0.99703	PRMT3, YAF2, SP5, GLI3, ZNRF3, NR2F1	145	1718	19235	0.463289	1	0.999999	100
